# Supplementary material for: A community resource to mass explore the wheat grain proteome and its application to the late-maturity alpha-amylase (LMA) problem
Source: Gigascience. 2023 Nov 1;12:giad084. doi: 10.1093/gigascience/giad084 (PMC10627334; doi:10.1093/gigascience/giad084)
Supplement: giad084_Supplemental_Files [file giad084_supplemental_files.zip]

Archive with 17 entries (17 files):
- Vincent_Suppl-Fig-S01.JPG
- Vincent_Suppl-Fig-S02.JPG
- Vincent_Suppl-Fig-S03.JPG
- Vincent_Suppl-Fig-S04.JPG
- Vincent_Suppl-Fig-S05.JPG
- Vincent_Suppl-Fig-S06.JPG
- Vincent_Suppl-Fig-S07.JPG
- Vincent_Suppl-Fig-S08.JPG
- Vincent_Suppl-Fig-S09.JPG
- Vincent_Suppl-Fig-S10.JPG
- Vincent_Suppl-Fig-S11.JPG
- Vincent_Suppl-Fig-S12.JPG
- Vincent_Suppl-Fig-S13.JPG
- Vincent_Suppl-Fig-S14.JPG
- Vincent_Suppl-File-SF1.pdf
- Vincent_Suppl-File-SF2.ods
- Vincent__Suppl-Video-SV1.mp4
