# Supplementary material for: A community resource to mass explore the wheat grain proteome and its application to the late-maturity alpha-amylase (LMA) problem
Source: Gigascience. 2023 Nov 1;12:giad084. doi: 10.1093/gigascience/giad084 (PMC10627334; doi:10.1093/gigascience/giad084)
Supplement: giad084_Supplemental_Files [file giad084_supplemental_files.zip › Vincent_Suppl-File-SF2.ods]

## Sheet: START HERE
A community resource to mass explore the wheat grain proteome and its application to the Late Maturity Alpha-Amylase (LMA) problem
Vincent D. et al.
Supplementary File SF2
All the Supplementary ITMS2 Method Tables listed below can be found in individual tabs in this Excel document.
They are only to be used in the ITMS2 method and are not interpreted in the main manuscript
List of Supplementary ITMS2 Method Tables:
Tab 2: Summary of MS parameters across all 11 passes.
Tab 3: Pass 2 reject mass list.
Tab 4: Pass 3 reject mass list.
Tab 5: Pass 4 reject mass list.
Tab 6: Pass 6 parent mass list.
Tab 7: Pass 7-11 inclusion list 1
Tab 8: Pass 7-11 inclusion list 2.
Tab 9: Pass 7-11 inclusion list 3.
Tab 10: Pass 7-11 inclusion list 4.
Tab 11: Pass 7-11 inclusion list 5.
Tab 12: Pass 7-11 inclusion list 6.
Tab 13: Pass 7-11 inclusion list 7.
Tab 14: Pass 7-11 inclusion list 8.
Tab 15: Pass 7-11 inclusion list 9.
Tab 16: Pass 7-11 inclusion list 10.

## Sheet: ITMS2 parameters summary
Summary of MS parameters across all 11 passes
Changed ITMS2 Parameters	Pass 1	Pass 2	Pass 3	Pass 4	Pass 5	Pass 6	Pass 7	Pass 8	Pass 9	Pass 10	Pass 11
Experiment Type	Nth Order Double Play	Nth Order Double Play	Nth Order Double Play	Nth Order Double Play	Nth Order Double Play	Nth Order Double Play	Nth Order Double Play	Nth Order Double Play	Nth Order Double Play	Nth Order Double Play	Nth Order Double Play
MS Run Time (min)	43	43	43	43	43	43	43	43	43	43	43
Number of Scan Events	2	2	2	2	2	2	2	2	2	2	2
Scan event 1	FTMS + p norm o(300.0-2000.0)	FTMS + p norm o(300.0-2000.0)	FTMS + p norm o(300.0-2000.0)	FTMS + p norm o(300.0-2000.0)	FTMS + p norm o(300.0-2000.0)	FTMS + p norm o(300.0-2000.0)	FTMS + p norm o(300.0-2000.0)	FTMS + p norm o(300.0-2000.0)	FTMS + p norm o(300.0-2000.0)	FTMS + p norm o(300.0-2000.0)	FTMS + p norm o(300.0-2000.0)
Scan event 2	ITMS + c norm Dep MS/MS Most intense ion from (1)	ITMS + c norm Dep MS/MS Most intense ion from (1)	ITMS + c norm Dep MS/MS Most intense ion from (1)	ITMS + c norm Dep MS/MS Most intense ion from (1)	ITMS + c norm Dep MS/MS Most intense ion from (1)	ITMS + c norm Dep MS/MS Most intense ion from (1)	ITMS + c norm Dep MS/MS Most intense ion from (1)	ITMS + c norm Dep MS/MS Most intense ion from (1)	ITMS + c norm Dep MS/MS Most intense ion from (1)	ITMS + c norm Dep MS/MS Most intense ion from (1)	ITMS + c norm Dep MS/MS Most intense ion from (1)
Activation Type	CID	CID	CID	CID	CID	CID	CID	CID	CID	CID	CID
Min. Signal Required	3000	3000	3000	3000	500	3000	500	500	500	500	500
Isolation Width	2	2	2	2	2	2	1	2	1	0.5	0.2
Normalized Coll. Energy	35	35	35	35	35	35	35	35	35	35	35
Default Charge State	2	2	2	2	2	2	2	2	2	2	2
Activation Q	0.25	0.25	0.25	0.25	0.25	0.25	0.25	0.25	0.25	0.25	0.25
Activation Time	10	10	10	10	10	10	10	10	10	10	10
Scan Event 2 repeated for	top 10 peaks	top 10 peaks	top 10 peaks	top 10 peaks	top 10 peaks	top 10 peaks	top 10 peaks	top 10 peaks	top 10 peaks	top 10 peaks	top 10 peaks
FT master scan preview mode	enabled	enabled	enabled	enabled	enabled	enabled	enabled	enabled	enabled	enabled	enabled
Charge state screening	enabled	enabled	enabled	enabled	enabled	enabled	enabled	enabled	enabled	enabled	enabled
Charge state rejection	enabled	enabled	enabled	enabled	enabled	enabled	enabled	enabled	enabled	enabled	enabled
Unassigned charge states	rejected	rejected	rejected	rejected	rejected	rejected	rejected	rejected	rejected	rejected	rejected
Charge state 1	rejected	rejected	rejected	rejected	rejected	rejected	rejected	rejected	rejected	rejected	rejected
Charge state 2	not rejected	not rejected	not rejected	not rejected	not rejected	not rejected	not rejected	not rejected	not rejected	not rejected	not rejected
Charge state 3	not rejected	not rejected	not rejected	not rejected	not rejected	not rejected	not rejected	not rejected	not rejected	not rejected	not rejected
Charge state 4+	not rejected	not rejected	not rejected	not rejected	not rejected	not rejected	not rejected	not rejected	not rejected	not rejected	not rejected
Dynamic exclusion	enabled	enabled	enabled	enabled	enabled	enabled	enabled	enabled	enabled	enabled	enabled
Repeat Count	1	1	1	1	1	1	1	1	1	1	1
Repeat Duration	30	30	30	30	30	30	30	30	30	30	30
Exclusion List Size	500	500	500	500	500	500	500	500	500	500	500
Exclusion Duration	180	180	180	180	180	180	180	180	180	180	180
Global Non-Data Dependent Settings	not enabled	not enabled	not enabled	not enabled	not enabled	not enabled	(+) Global MS/MS Masses	not enabled	not enabled	not enabled	not enabled
GlobalLlist Name	n.a.	n.a.	n.a.	n.a.	n.a.	n.a.	Pass 7-11 inclusion lists 1-10	n.a.	n.a.	n.a.	n.a.
Parent Mass List	not enabled	not enabled	not enabled	not enabled	not enabled	enabled	enabled	enabled	enabled	enabled	enabled
Parent Mass List Name	n.a.	n.a.	n.a.	n.a.	n.a.	Pass 6 parent mass list	n.a.	Pass 7-11 inclusion lists 1-10	Pass 7-11 inclusion lists 1-10	Pass 7-11 inclusion lists 1-10	Pass 7-11 inclusion lists 1-10
Reject Mass List	not enabled	enabled	enabled	enabled	no	no	no	no	no	no	no
Reject Mass List Name	n.a.	Pass 2 reject mass list	Pass 3 reject mass list	Pass 4 reject mass list	n.a.	n.a.	n.a.	n.a.	n.a.	n.a.	n.a.

## Sheet: Pass 2 reject mass list
MS Mass	Name
300.14	exclusion0001
300.53	exclusion0002
301.15	exclusion0003
301.67	exclusion0004
302.58	exclusion0005
302.8	exclusion0006
303.19	exclusion0007
303.84	exclusion0008
304.11	exclusion0009
304.61	exclusion0010
305.47	exclusion0011
305.68	exclusion0012
305.85	exclusion0013
306.84	exclusion0014
307.71	exclusion0015
308.14	exclusion0016
309.18	exclusion0017
309.2	exclusion0018
309.48	exclusion0019
310.5	exclusion0020
311.67	exclusion0021
312.17	exclusion0022
312.5	exclusion0023
313.72	exclusion0024
314.7	exclusion0025
314.86	exclusion0026
316.21	exclusion0027
316.66	exclusion0028
317.16	exclusion0029
317.51	exclusion0030
318.19	exclusion0031
318.85	exclusion0032
319.17	exclusion0033
320.14	exclusion0034
320.18	exclusion0035
320.53	exclusion0036
320.72	exclusion0037
322.7	exclusion0038
323.15	exclusion0039
324.15	exclusion0040
324.71	exclusion0041
325.52	exclusion0042
326.18	exclusion0043
327.19	exclusion0044
328.16	exclusion0045
329.19	exclusion0046
329.72	exclusion0047
330.2	exclusion0048
330.21	exclusion0049
331.48	exclusion0050
332.65	exclusion0051
333.4	exclusion0052
333.52	exclusion0053
334.17	exclusion0054
334.65	exclusion0055
335.17	exclusion0056
336.19	exclusion0057
336.74	exclusion0058
337.13	exclusion0059
337.51	exclusion0060
337.84	exclusion0061
339.68	exclusion0062
339.81	exclusion0063
339.94	exclusion0064
340.18	exclusion0065
341.66	exclusion0066
341.87	exclusion0067
341.91	exclusion0068
342.22	exclusion0069
343.49	exclusion0070
343.73	exclusion0071
344.5	exclusion0072
345.7	exclusion0073
346.19	exclusion0074
346.21	exclusion0075
347.68	exclusion0076
347.85	exclusion0077
348.21	exclusion0078
348.21	exclusion0079
349.32	exclusion0080
349.73	exclusion0081
350.16	exclusion0082
350.21	exclusion0083
350.67	exclusion0084
351.68	exclusion0085
352.17	exclusion0086
352.5	exclusion0087
352.66	exclusion0088
353.8	exclusion0089
354.19	exclusion0090
355.19	exclusion0091
356.14	exclusion0092
357.75	exclusion0093
358.21	exclusion0094
358.55	exclusion0095
359.2	exclusion0096
359.31	exclusion0097
359.72	exclusion0098
359.86	exclusion0099
360.7	exclusion0100
361.69	exclusion0101
362.19	exclusion0102
363.18	exclusion0103
363.2	exclusion0104
363.31	exclusion0105
363.7	exclusion0106
364.12	exclusion0107
364.65	exclusion0108
365.17	exclusion0109
365.23	exclusion0110
365.75	exclusion0111
366.52	exclusion0112
367.21	exclusion0113
367.22	exclusion0114
367.5	exclusion0115
367.7	exclusion0116
369.72	exclusion0117
369.86	exclusion0118
370.77	exclusion0119
371.55	exclusion0120
371.68	exclusion0121
372.74	exclusion0122
373.2	exclusion0123
373.71	exclusion0124
374.2	exclusion0125
374.87	exclusion0126
375.21	exclusion0127
375.71	exclusion0128
376.19	exclusion0129
377.27	exclusion0130
377.49	exclusion0131
377.69	exclusion0132
379.2	exclusion0133
379.23	exclusion0134
379.52	exclusion0135
379.72	exclusion0136
380.18	exclusion0137
381.24	exclusion0138
381.73	exclusion0139
382.19	exclusion0140
382.67	exclusion0141
383.33	exclusion0142
384.17	exclusion0143
384.19	exclusion0144
385.17	exclusion0145
385.54	exclusion0146
385.71	exclusion0147
386.58	exclusion0148
386.69	exclusion0149
386.73	exclusion0150
387.21	exclusion0151
387.73	exclusion0152
388.22	exclusion0153
388.73	exclusion0154
388.93	exclusion0155
390.94	exclusion0156
390.95	exclusion0157
391.22	exclusion0158
391.71	exclusion0159
393.17	exclusion0160
393.57	exclusion0161
393.7	exclusion0162
394.18	exclusion0163
394.89	exclusion0164
395.2	exclusion0165
395.55	exclusion0166
396.7	exclusion0167
396.85	exclusion0168
397.21	exclusion0169
397.21	exclusion0170
397.58	exclusion0171
397.98	exclusion0172
398.53	exclusion0173
398.74	exclusion0174
399.22	exclusion0175
399.23	exclusion0176
399.53	exclusion0177
400.52	exclusion0178
400.75	exclusion0179
400.89	exclusion0180
401.22	exclusion0181
401.34	exclusion0182
401.72	exclusion0183
403.23	exclusion0184
403.24	exclusion0185
404.2	exclusion0186
404.54	exclusion0187
405.21	exclusion0188
405.21	exclusion0189
405.52	exclusion0190
406.22	exclusion0191
406.75	exclusion0192
407.19	exclusion0193
407.25	exclusion0194
408.69	exclusion0195
409.73	exclusion0196
409.86	exclusion0197
410.56	exclusion0198
410.73	exclusion0199
411.21	exclusion0200
413.73	exclusion0201
413.93	exclusion0202
414.28	exclusion0203
414.76	exclusion0204
415.04	exclusion0205
415.18	exclusion0206
415.57	exclusion0207
416.19	exclusion0208
417.22	exclusion0209
417.24	exclusion0210
417.67	exclusion0211
417.75	exclusion0212
417.86	exclusion0213
418.6	exclusion0214
419.2	exclusion0215
419.21	exclusion0216
419.72	exclusion0217
420.96	exclusion0218
421.18	exclusion0219
421.67	exclusion0220
422.19	exclusion0221
422.73	exclusion0222
423.73	exclusion0223
423.87	exclusion0224
424.24	exclusion0225
424.9	exclusion0226
425.26	exclusion0227
425.72	exclusion0228
426.55	exclusion0229
426.73	exclusion0230
427.66	exclusion0231
428.54	exclusion0232
428.77	exclusion0233
429.37	exclusion0234
430.21	exclusion0235
430.75	exclusion0236
431.9	exclusion0237
432.22	exclusion0238
432.56	exclusion0239
432.69	exclusion0240
433.25	exclusion0241
433.72	exclusion0242
433.86	exclusion0243
433.98	exclusion0244
434.22	exclusion0245
435.23	exclusion0246
436.29	exclusion0247
437.53	exclusion0248
438.76	exclusion0249
439.2	exclusion0250
439.24	exclusion0251
439.7	exclusion0252
440.89	exclusion0253
441.18	exclusion0254
441.2	exclusion0255
442.27	exclusion0256
442.69	exclusion0257
443.22	exclusion0258
443.89	exclusion0259
444.22	exclusion0260
444.25	exclusion0261
445.72	exclusion0262
446.21	exclusion0263
446.71	exclusion0264
447.26	exclusion0265
447.77	exclusion0266
447.89	exclusion0267
448.21	exclusion0268
448.88	exclusion0269
449.29	exclusion0270
450.18	exclusion0271
450.2	exclusion0272
450.22	exclusion0273
450.55	exclusion0274
450.73	exclusion0275
451.26	exclusion0276
451.72	exclusion0277
451.9	exclusion0278
452.91	exclusion0279
452.97	exclusion0280
453.55	exclusion0281
453.97	exclusion0282
454.24	exclusion0283
454.55	exclusion0284
455.48	exclusion0285
455.72	exclusion0286
455.93	exclusion0287
456.21	exclusion0288
456.74	exclusion0289
457.2	exclusion0290
457.23	exclusion0291
457.49	exclusion0292
458.53	exclusion0293
458.91	exclusion0294
459.21	exclusion0295
459.22	exclusion0296
459.76	exclusion0297
460.24	exclusion0298
460.27	exclusion0299
460.57	exclusion0300
460.73	exclusion0301
461.26	exclusion0302
461.72	exclusion0303
462.24	exclusion0304
462.62	exclusion0305
462.71	exclusion0306
463.23	exclusion0307
463.91	exclusion0308
464.24	exclusion0309
464.76	exclusion0310
465.19	exclusion0311
465.24	exclusion0312
465.96	exclusion0313
466.11	exclusion0314
466.27	exclusion0315
466.73	exclusion0316
466.73	exclusion0317
467.74	exclusion0318
467.88	exclusion0319
468.11	exclusion0320
468.22	exclusion0321
468.61	exclusion0322
468.92	exclusion0323
469.23	exclusion0324
469.76	exclusion0325
469.76	exclusion0326
470.26	exclusion0327
470.27	exclusion0328
471.54	exclusion0329
471.78	exclusion0330
472.26	exclusion0331
473.07	exclusion0332
473.58	exclusion0333
473.77	exclusion0334
474.25	exclusion0335
475.57	exclusion0336
476.25	exclusion0337
476.7	exclusion0338
477.22	exclusion0339
477.56	exclusion0340
477.91	exclusion0341
477.99	exclusion0342
478.28	exclusion0343
479.59	exclusion0344
479.76	exclusion0345
479.76	exclusion0346
479.9	exclusion0347
480.22	exclusion0348
480.8	exclusion0349
481.24	exclusion0350
481.55	exclusion0351
481.78	exclusion0352
481.9	exclusion0353
482.3	exclusion0354
482.89	exclusion0355
483.24	exclusion0356
483.56	exclusion0357
484.25	exclusion0358
484.74	exclusion0359
485.24	exclusion0360
485.73	exclusion0361
486.25	exclusion0362
486.31	exclusion0363
486.74	exclusion0364
486.92	exclusion0365
487.24	exclusion0366
487.75	exclusion0367
488.22	exclusion0368
488.79	exclusion0369
489.25	exclusion0370
489.61	exclusion0371
489.77	exclusion0372
489.91	exclusion0373
490.26	exclusion0374
490.72	exclusion0375
490.94	exclusion0376
491.74	exclusion0377
491.91	exclusion0378
492.25	exclusion0379
492.26	exclusion0380
492.59	exclusion0381
493.23	exclusion0382
493.76	exclusion0383
494.28	exclusion0384
494.62	exclusion0385
495.24	exclusion0386
495.27	exclusion0387
495.72	exclusion0388
496.19	exclusion0389
496.23	exclusion0390
497.26	exclusion0391
497.77	exclusion0392
498.23	exclusion0393
498.27	exclusion0394
498.61	exclusion0395
498.74	exclusion0396
499.58	exclusion0397
499.76	exclusion0398
499.96	exclusion0399
500.24	exclusion0400
500.29	exclusion0401
500.74	exclusion0402
500.92	exclusion0403
501.27	exclusion0404
501.28	exclusion0405
501.6	exclusion0406
501.91	exclusion0407
502.78	exclusion0408
502.93	exclusion0409
503.11	exclusion0410
503.2	exclusion0411
503.3	exclusion0412
503.75	exclusion0413
504.11	exclusion0414
504.22	exclusion0415
504.73	exclusion0416
504.88	exclusion0417
505.27	exclusion0418
505.92	exclusion0419
506.26	exclusion0420
506.8	exclusion0421
506.94	exclusion0422
507.26	exclusion0423
507.27	exclusion0424
508.62	exclusion0425
508.7	exclusion0426
509	exclusion0427
509.26	exclusion0428
510.29	exclusion0429
510.34	exclusion0430
510.59	exclusion0431
510.95	exclusion0432
511.2	exclusion0433
511.76	exclusion0434
511.92	exclusion0435
512.27	exclusion0436
512.75	exclusion0437
512.94	exclusion0438
513.27	exclusion0439
513.59	exclusion0440
513.76	exclusion0441
514.27	exclusion0442
514.77	exclusion0443
514.89	exclusion0444
515.29	exclusion0445
515.73	exclusion0446
515.82	exclusion0447
516.8	exclusion0448
516.96	exclusion0449
517.24	exclusion0450
517.26	exclusion0451
517.62	exclusion0452
517.77	exclusion0453
518.29	exclusion0454
519.14	exclusion0455
519.56	exclusion0456
519.78	exclusion0457
519.79	exclusion0458
519.92	exclusion0459
520.26	exclusion0460
520.62	exclusion0461
520.78	exclusion0462
521.53	exclusion0463
522.22	exclusion0464
522.28	exclusion0465
522.77	exclusion0466
523.27	exclusion0467
523.82	exclusion0468
523.99	exclusion0469
524.22	exclusion0470
524.59	exclusion0471
524.77	exclusion0472
524.93	exclusion0473
525.26	exclusion0474
525.62	exclusion0475
525.96	exclusion0476
526.52	exclusion0477
526.6	exclusion0478
526.92	exclusion0479
527.27	exclusion0480
527.81	exclusion0481
528.23	exclusion0482
528.73	exclusion0483
529.26	exclusion0484
530.25	exclusion0485
530.74	exclusion0486
531.29	exclusion0487
531.59	exclusion0488
532.25	exclusion0489
532.25	exclusion0490
533.28	exclusion0491
533.35	exclusion0492
533.53	exclusion0493
533.53	exclusion0494
533.82	exclusion0495
534.23	exclusion0496
534.27	exclusion0497
534.94	exclusion0498
535.82	exclusion0499
535.92	exclusion0500
536.09	exclusion0501
536.26	exclusion0502
536.28	exclusion0503
537.24	exclusion0504
537.79	exclusion0505
537.97	exclusion0506
538.29	exclusion0507
538.59	exclusion0508
538.7	exclusion0509
538.77	exclusion0510
538.8	exclusion0511
540.27	exclusion0512
540.79	exclusion0513
541.23	exclusion0514
541.26	exclusion0515
541.62	exclusion0516
541.92	exclusion0517
542.31	exclusion0518
542.58	exclusion0519
543.27	exclusion0520
543.28	exclusion0521
543.76	exclusion0522
544.01	exclusion0523
544.22	exclusion0524
545.28	exclusion0525
545.67	exclusion0526
545.77	exclusion0527
546.24	exclusion0528
546.96	exclusion0529
547.28	exclusion0530
547.77	exclusion0531
548.77	exclusion0532
548.79	exclusion0533
549.04	exclusion0534
549.28	exclusion0535
549.49	exclusion0536
550.31	exclusion0537
550.33	exclusion0538
550.78	exclusion0539
551.28	exclusion0540
551.29	exclusion0541
551.6	exclusion0542
551.89	exclusion0543
552.04	exclusion0544
552.29	exclusion0545
552.3	exclusion0546
552.74	exclusion0547
553.28	exclusion0548
553.77	exclusion0549
554.37	exclusion0550
554.77	exclusion0551
555.28	exclusion0552
555.72	exclusion0553
556.3	exclusion0554
556.94	exclusion0555
557.26	exclusion0556
557.3	exclusion0557
557.83	exclusion0558
558.07	exclusion0559
558.28	exclusion0560
558.77	exclusion0561
559.27	exclusion0562
559.8	exclusion0563
560.28	exclusion0564
560.49	exclusion0565
560.66	exclusion0566
560.77	exclusion0567
561.3	exclusion0568
562.27	exclusion0569
562.31	exclusion0570
562.81	exclusion0571
563.08	exclusion0572
563.29	exclusion0573
563.95	exclusion0574
564.78	exclusion0575
565.31	exclusion0576
565.34	exclusion0577
566.27	exclusion0578
566.77	exclusion0579
567.03	exclusion0580
567.29	exclusion0581
567.59	exclusion0582
567.83	exclusion0583
567.93	exclusion0584
568.28	exclusion0585
569.24	exclusion0586
569.3	exclusion0587
569.81	exclusion0588
570.26	exclusion0589
570.32	exclusion0590
571.33	exclusion0591
571.62	exclusion0592
571.76	exclusion0593
572.26	exclusion0594
572.5	exclusion0595
572.67	exclusion0596
573.25	exclusion0597
573.3	exclusion0598
573.81	exclusion0599
573.97	exclusion0600
574.28	exclusion0601
574.79	exclusion0602
574.8	exclusion0603
575.18	exclusion0604
575.3	exclusion0605
575.66	exclusion0606
575.77	exclusion0607
576.41	exclusion0608
576.66	exclusion0609
576.71	exclusion0610
577.3	exclusion0611
577.81	exclusion0612
578.29	exclusion0613
578.31	exclusion0614
578.77	exclusion0615
578.96	exclusion0616
579.11	exclusion0617
579.29	exclusion0618
579.59	exclusion0619
579.75	exclusion0620
579.84	exclusion0621
580.34	exclusion0622
580.79	exclusion0623
581.25	exclusion0624
581.36	exclusion0625
581.79	exclusion0626
582.31	exclusion0627
582.74	exclusion0628
583.1	exclusion0629
583.79	exclusion0630
583.95	exclusion0631
584.38	exclusion0632
584.55	exclusion0633
584.68	exclusion0634
584.76	exclusion0635
585.83	exclusion0636
586.06	exclusion0637
586.28	exclusion0638
586.3	exclusion0639
586.81	exclusion0640
587.81	exclusion0641
588.29	exclusion0642
588.3	exclusion0643
588.8	exclusion0644
589.31	exclusion0645
590.25	exclusion0646
590.51	exclusion0647
590.76	exclusion0648
591.09	exclusion0649
591.29	exclusion0650
591.79	exclusion0651
592.64	exclusion0652
592.76	exclusion0653
593.16	exclusion0654
593.32	exclusion0655
593.36	exclusion0656
593.81	exclusion0657
594.76	exclusion0658
594.92	exclusion0659
595.33	exclusion0660
595.92	exclusion0661
596.32	exclusion0662
596.77	exclusion0663
597.28	exclusion0664
597.31	exclusion0665
597.56	exclusion0666
597.85	exclusion0667
598.28	exclusion0668
598.4	exclusion0669
598.97	exclusion0670
599.66	exclusion0671
599.78	exclusion0672
600.26	exclusion0673
601.32	exclusion0674
601.62	exclusion0675
601.77	exclusion0676
601.84	exclusion0677
603.29	exclusion0678
603.29	exclusion0679
603.65	exclusion0680
603.79	exclusion0681
604.28	exclusion0682
605.29	exclusion0683
605.78	exclusion0684
606.28	exclusion0685
606.29	exclusion0686
606.31	exclusion0687
606.62	exclusion0688
607.81	exclusion0689
608.29	exclusion0690
608.31	exclusion0691
609.31	exclusion0692
609.33	exclusion0693
610.36	exclusion0694
610.78	exclusion0695
611	exclusion0696
611.27	exclusion0697
611.3	exclusion0698
611.31	exclusion0699
611.81	exclusion0700
612.95	exclusion0701
613.31	exclusion0702
613.32	exclusion0703
613.79	exclusion0704
614.09	exclusion0705
614.48	exclusion0706
614.82	exclusion0707
614.96	exclusion0708
615.29	exclusion0709
615.83	exclusion0710
616.3	exclusion0711
616.66	exclusion0712
616.79	exclusion0713
616.99	exclusion0714
617.34	exclusion0715
617.8	exclusion0716
617.8	exclusion0717
618.29	exclusion0718
618.93	exclusion0719
619.13	exclusion0720
619.3	exclusion0721
619.63	exclusion0722
619.85	exclusion0723
620.02	exclusion0724
620.3	exclusion0725
620.83	exclusion0726
621.33	exclusion0727
621.79	exclusion0728
621.98	exclusion0729
622.34	exclusion0730
622.66	exclusion0731
622.79	exclusion0732
623.24	exclusion0733
623.33	exclusion0734
623.78	exclusion0735
624.34	exclusion0736
624.77	exclusion0737
625.04	exclusion0738
625.33	exclusion0739
625.33	exclusion0740
625.93	exclusion0741
626.28	exclusion0742
626.81	exclusion0743
627.01	exclusion0744
627.3	exclusion0745
628.29	exclusion0746
628.58	exclusion0747
628.8	exclusion0748
628.96	exclusion0749
629.03	exclusion0750
629.82	exclusion0751
630.3	exclusion0752
630.77	exclusion0753
631.31	exclusion0754
631.83	exclusion0755
632.29	exclusion0756
632.83	exclusion0757
633.28	exclusion0758
633.31	exclusion0759
633.83	exclusion0760
634.33	exclusion0761
634.79	exclusion0762
635.86	exclusion0763
636.32	exclusion0764
636.83	exclusion0765
637.64	exclusion0766
637.78	exclusion0767
637.85	exclusion0768
638.23	exclusion0769
638.26	exclusion0770
638.85	exclusion0771
639.35	exclusion0772
639.59	exclusion0773
639.61	exclusion0774
639.78	exclusion0775
639.92	exclusion0776
640.3	exclusion0777
640.61	exclusion0778
641.35	exclusion0779
641.44	exclusion0780
641.84	exclusion0781
642.86	exclusion0782
643.29	exclusion0783
643.36	exclusion0784
643.82	exclusion0785
644.02	exclusion0786
644.87	exclusion0787
645.02	exclusion0788
645.35	exclusion0789
645.51	exclusion0790
645.7	exclusion0791
645.98	exclusion0792
647.31	exclusion0793
647.35	exclusion0794
647.87	exclusion0795
648	exclusion0796
648.29	exclusion0797
648.3	exclusion0798
648.31	exclusion0799
648.82	exclusion0800
649.28	exclusion0801
649.82	exclusion0802
650.29	exclusion0803
650.82	exclusion0804
651.3	exclusion0805
651.32	exclusion0806
651.78	exclusion0807
652.84	exclusion0808
653.24	exclusion0809
653.36	exclusion0810
653.63	exclusion0811
654.3	exclusion0812
654.35	exclusion0813
654.85	exclusion0814
655.09	exclusion0815
655.82	exclusion0816
656.32	exclusion0817
656.54	exclusion0818
657.03	exclusion0819
657.35	exclusion0820
657.38	exclusion0821
657.83	exclusion0822
658.03	exclusion0823
658.32	exclusion0824
658.35	exclusion0825
659.28	exclusion0826
659.34	exclusion0827
659.78	exclusion0828
660.3	exclusion0829
660.35	exclusion0830
660.66	exclusion0831
661.3	exclusion0832
661.81	exclusion0833
662.32	exclusion0834
662.83	exclusion0835
663.32	exclusion0836
663.75	exclusion0837
664.11	exclusion0838
664.37	exclusion0839
664.66	exclusion0840
665.32	exclusion0841
665.34	exclusion0842
665.64	exclusion0843
665.87	exclusion0844
666.34	exclusion0845
666.86	exclusion0846
667.03	exclusion0847
667.36	exclusion0848
667.52	exclusion0849
668.66	exclusion0850
668.83	exclusion0851
669.34	exclusion0852
669.51	exclusion0853
669.85	exclusion0854
669.9	exclusion0855
670.29	exclusion0856
670.8	exclusion0857
671.83	exclusion0858
672.32	exclusion0859
672.82	exclusion0860
673.11	exclusion0861
673.33	exclusion0862
673.34	exclusion0863
674.31	exclusion0864
674.33	exclusion0865
674.58	exclusion0866
674.83	exclusion0867
675.19	exclusion0868
676.05	exclusion0869
676.85	exclusion0870
677	exclusion0871
677.28	exclusion0872
677.34	exclusion0873
677.85	exclusion0874
677.88	exclusion0875
678.36	exclusion0876
679.04	exclusion0877
679.31	exclusion0878
679.85	exclusion0879
680.33	exclusion0880
680.78	exclusion0881
681.32	exclusion0882
682.37	exclusion0883
682.67	exclusion0884
682.82	exclusion0885
683.32	exclusion0886
683.37	exclusion0887
683.97	exclusion0888
684.29	exclusion0889
684.78	exclusion0890
685.67	exclusion0891
685.83	exclusion0892
686.31	exclusion0893
686.34	exclusion0894
686.85	exclusion0895
687.3	exclusion0896
687.33	exclusion0897
687.68	exclusion0898
688.78	exclusion0899
689	exclusion0900
689.34	exclusion0901
689.37	exclusion0902
689.67	exclusion0903
690.35	exclusion0904
690.72	exclusion0905
691.32	exclusion0906
691.36	exclusion0907
692.02	exclusion0908
692.26	exclusion0909
692.7	exclusion0910
693.1	exclusion0911
693.56	exclusion0912
693.88	exclusion0913
694.31	exclusion0914
695.33	exclusion0915
695.39	exclusion0916
695.85	exclusion0917
696.33	exclusion0918
696.35	exclusion0919
697.01	exclusion0920
697.36	exclusion0921
697.83	exclusion0922
698.37	exclusion0923
698.89	exclusion0924
699.12	exclusion0925
699.37	exclusion0926
699.38	exclusion0927
699.68	exclusion0928
700.37	exclusion0929
700.9	exclusion0930
701.33	exclusion0931
702.31	exclusion0932
702.33	exclusion0933
702.77	exclusion0934
702.87	exclusion0935
703.38	exclusion0936
703.71	exclusion0937
704.31	exclusion0938
705.27	exclusion0939
705.37	exclusion0940
705.82	exclusion0941
706.81	exclusion0942
707.02	exclusion0943
707.32	exclusion0944
708.04	exclusion0945
708.33	exclusion0946
708.38	exclusion0947
708.85	exclusion0948
709.35	exclusion0949
709.35	exclusion0950
709.9	exclusion0951
710.33	exclusion0952
710.36	exclusion0953
710.81	exclusion0954
712.05	exclusion0955
712.34	exclusion0956
712.35	exclusion0957
712.59	exclusion0958
712.7	exclusion0959
712.8	exclusion0960
713.09	exclusion0961
713.34	exclusion0962
713.68	exclusion0963
713.89	exclusion0964
714.35	exclusion0965
714.4	exclusion0966
715.01	exclusion0967
715.36	exclusion0968
715.84	exclusion0969
716.31	exclusion0970
716.87	exclusion0971
717.83	exclusion0972
718.31	exclusion0973
718.34	exclusion0974
719.35	exclusion0975
719.71	exclusion0976
719.81	exclusion0977
720.32	exclusion0978
720.9	exclusion0979
721.37	exclusion0980
721.41	exclusion0981
721.73	exclusion0982
721.79	exclusion0983
722.59	exclusion0984
722.87	exclusion0985
723.07	exclusion0986
723.33	exclusion0987
723.4	exclusion0988
724.88	exclusion0989
725.04	exclusion0990
725.38	exclusion0991
725.82	exclusion0992
726.05	exclusion0993
726.72	exclusion0994
726.81	exclusion0995
727.37	exclusion0996
727.5	exclusion0997
728.02	exclusion0998
728.32	exclusion0999
728.88	exclusion1000
729.32	exclusion1001
729.86	exclusion1002
730.36	exclusion1003
730.36	exclusion1004
730.64	exclusion1005
730.87	exclusion1006
731.01	exclusion1007
731.88	exclusion1008
732.35	exclusion1009
732.84	exclusion1010
733.37	exclusion1011
733.86	exclusion1012
734.32	exclusion1013
734.36	exclusion1014
735.33	exclusion1015
735.9	exclusion1016
736.37	exclusion1017
736.38	exclusion1018
736.86	exclusion1019
737.36	exclusion1020
737.88	exclusion1021
738.04	exclusion1022
738.38	exclusion1023
739.35	exclusion1024
739.86	exclusion1025
740.28	exclusion1026
740.87	exclusion1027
741.37	exclusion1028
742.37	exclusion1029
742.83	exclusion1030
743.06	exclusion1031
743.38	exclusion1032
743.85	exclusion1033
744.25	exclusion1034
744.38	exclusion1035
744.86	exclusion1036
746.28	exclusion1037
746.72	exclusion1038
747.03	exclusion1039
747.73	exclusion1040
747.83	exclusion1041
748.07	exclusion1042
748.32	exclusion1043
748.85	exclusion1044
749.04	exclusion1045
749.38	exclusion1046
749.61	exclusion1047
750.36	exclusion1048
750.37	exclusion1049
750.87	exclusion1050
751.37	exclusion1051
751.38	exclusion1052
751.86	exclusion1053
752.11	exclusion1054
752.36	exclusion1055
753.1	exclusion1056
753.37	exclusion1057
753.38	exclusion1058
754.32	exclusion1059
754.83	exclusion1060
755.34	exclusion1061
755.73	exclusion1062
755.86	exclusion1063
756.08	exclusion1064
756.32	exclusion1065
756.71	exclusion1066
757.36	exclusion1067
757.4	exclusion1068
757.7	exclusion1069
757.88	exclusion1070
758.84	exclusion1071
758.89	exclusion1072
759.37	exclusion1073
759.39	exclusion1074
759.68	exclusion1075
759.86	exclusion1076
760.36	exclusion1077
760.41	exclusion1078
760.73	exclusion1079
760.91	exclusion1080
761.34	exclusion1081
761.9	exclusion1082
762.4	exclusion1083
762.4	exclusion1084
762.88	exclusion1085
763.34	exclusion1086
763.9	exclusion1087
764.21	exclusion1088
764.36	exclusion1089
764.73	exclusion1090
765.86	exclusion1091
766.05	exclusion1092
766.35	exclusion1093
766.39	exclusion1094
767.87	exclusion1095
768.35	exclusion1096
768.66	exclusion1097
768.9	exclusion1098
769.31	exclusion1099
769.9	exclusion1100
770.37	exclusion1101
770.86	exclusion1102
771.02	exclusion1103
771.38	exclusion1104
771.88	exclusion1105
773.36	exclusion1106
773.37	exclusion1107
773.87	exclusion1108
774.3	exclusion1109
774.61	exclusion1110
775.34	exclusion1111
775.39	exclusion1112
775.83	exclusion1113
776.37	exclusion1114
776.58	exclusion1115
776.86	exclusion1116
777.39	exclusion1117
777.4	exclusion1118
777.83	exclusion1119
778.4	exclusion1120
778.91	exclusion1121
779.11	exclusion1122
779.34	exclusion1123
779.37	exclusion1124
779.86	exclusion1125
780.75	exclusion1126
780.81	exclusion1127
781.08	exclusion1128
781.16	exclusion1129
781.39	exclusion1130
782.28	exclusion1131
783.3	exclusion1132
783.41	exclusion1133
784.35	exclusion1134
784.87	exclusion1135
785.3	exclusion1136
785.65	exclusion1137
786.39	exclusion1138
786.88	exclusion1139
787.1	exclusion1140
787.36	exclusion1141
787.9	exclusion1142
788.71	exclusion1143
789.04	exclusion1144
789.37	exclusion1145
790.36	exclusion1146
790.38	exclusion1147
791.06	exclusion1148
791.37	exclusion1149
792.29	exclusion1150
792.38	exclusion1151
792.91	exclusion1152
792.91	exclusion1153
793.38	exclusion1154
793.87	exclusion1155
793.94	exclusion1156
794.38	exclusion1157
794.4	exclusion1158
795.36	exclusion1159
795.42	exclusion1160
795.9	exclusion1161
796.12	exclusion1162
796.37	exclusion1163
796.4	exclusion1164
796.88	exclusion1165
797.43	exclusion1166
797.87	exclusion1167
798.35	exclusion1168
798.41	exclusion1169
799.13	exclusion1170
799.87	exclusion1171
800.35	exclusion1172
800.38	exclusion1173
800.68	exclusion1174
801.38	exclusion1175
801.38	exclusion1176
801.95	exclusion1177
802.27	exclusion1178
802.39	exclusion1179
802.69	exclusion1180
802.82	exclusion1181
803.92	exclusion1182
804.4	exclusion1183
804.41	exclusion1184
804.74	exclusion1185
805	exclusion1186
805.4	exclusion1187
806.39	exclusion1188
806.43	exclusion1189
806.88	exclusion1190
807.02	exclusion1191
808.1	exclusion1192
808.36	exclusion1193
808.36	exclusion1194
808.94	exclusion1195
809.4	exclusion1196
809.91	exclusion1197
810.39	exclusion1198
810.39	exclusion1199
810.75	exclusion1200
811.36	exclusion1201
812.38	exclusion1202
812.73	exclusion1203
813.37	exclusion1204
813.43	exclusion1205
815.36	exclusion1206
815.41	exclusion1207
815.93	exclusion1208
817.05	exclusion1209
817.33	exclusion1210
817.75	exclusion1211
817.86	exclusion1212
818.43	exclusion1213
818.55	exclusion1214
818.87	exclusion1215
819.04	exclusion1216
819.42	exclusion1217
820.37	exclusion1218
821.15	exclusion1219
821.39	exclusion1220
822.38	exclusion1221
822.39	exclusion1222
822.91	exclusion1223
822.92	exclusion1224
823.57	exclusion1225
824.4	exclusion1226
824.81	exclusion1227
825.4	exclusion1228
825.85	exclusion1229
826.22	exclusion1230
826.38	exclusion1231
826.44	exclusion1232
827.42	exclusion1233
827.42	exclusion1234
827.89	exclusion1235
828.41	exclusion1236
828.44	exclusion1237
829.41	exclusion1238
829.43	exclusion1239
830.43	exclusion1240
830.92	exclusion1241
830.96	exclusion1242
831.13	exclusion1243
831.32	exclusion1244
831.94	exclusion1245
832.41	exclusion1246
832.44	exclusion1247
832.88	exclusion1248
833.15	exclusion1249
833.4	exclusion1250
833.78	exclusion1251
834.16	exclusion1252
834.33	exclusion1253
834.43	exclusion1254
834.92	exclusion1255
835.04	exclusion1256
835.13	exclusion1257
836.41	exclusion1258
836.42	exclusion1259
837.42	exclusion1260
837.44	exclusion1261
837.76	exclusion1262
837.93	exclusion1263
838.42	exclusion1264
839.16	exclusion1265
839.25	exclusion1266
839.43	exclusion1267
839.91	exclusion1268
840.42	exclusion1269
840.67	exclusion1270
840.73	exclusion1271
841.44	exclusion1272
841.45	exclusion1273
842.91	exclusion1274
842.92	exclusion1275
843.4	exclusion1276
843.64	exclusion1277
843.91	exclusion1278
843.94	exclusion1279
845.41	exclusion1280
845.87	exclusion1281
846.16	exclusion1282
846.36	exclusion1283
847.37	exclusion1284
847.39	exclusion1285
847.88	exclusion1286
848.36	exclusion1287
849.41	exclusion1288
849.44	exclusion1289
849.89	exclusion1290
849.9	exclusion1291
850.42	exclusion1292
850.91	exclusion1293
851.17	exclusion1294
851.42	exclusion1295
851.45	exclusion1296
851.78	exclusion1297
852.38	exclusion1298
852.39	exclusion1299
852.88	exclusion1300
853.23	exclusion1301
853.35	exclusion1302
853.66	exclusion1303
854.38	exclusion1304
855.37	exclusion1305
855.4	exclusion1306
855.88	exclusion1307
856.15	exclusion1308
856.4	exclusion1309
857.06	exclusion1310
857.45	exclusion1311
857.89	exclusion1312
858.5	exclusion1313
858.74	exclusion1314
859.47	exclusion1315
859.64	exclusion1316
860.08	exclusion1317
860.39	exclusion1318
860.88	exclusion1319
861.44	exclusion1320
861.9	exclusion1321
862.46	exclusion1322
862.49	exclusion1323
862.9	exclusion1324
863.39	exclusion1325
863.41	exclusion1326
864.44	exclusion1327
864.45	exclusion1328
864.88	exclusion1329
865.91	exclusion1330
866.41	exclusion1331
866.42	exclusion1332
867.45	exclusion1333
867.75	exclusion1334
868.13	exclusion1335
868.4	exclusion1336
868.4	exclusion1337
868.9	exclusion1338
868.94	exclusion1339
869.22	exclusion1340
869.73	exclusion1341
870.18	exclusion1342
870.42	exclusion1343
870.43	exclusion1344
871.35	exclusion1345
872.38	exclusion1346
872.43	exclusion1347
872.7	exclusion1348
872.92	exclusion1349
873.45	exclusion1350
874.05	exclusion1351
874.42	exclusion1352
874.95	exclusion1353
875.39	exclusion1354
875.9	exclusion1355
876.01	exclusion1356
876.4	exclusion1357
876.4	exclusion1358
877.36	exclusion1359
877.4	exclusion1360
878.05	exclusion1361
878.48	exclusion1362
879.05	exclusion1363
879.41	exclusion1364
879.93	exclusion1365
880.4	exclusion1366
880.41	exclusion1367
880.73	exclusion1368
881.43	exclusion1369
882.44	exclusion1370
882.46	exclusion1371
882.91	exclusion1372
883.44	exclusion1373
884.41	exclusion1374
884.47	exclusion1375
884.89	exclusion1376
885.42	exclusion1377
885.45	exclusion1378
885.93	exclusion1379
886.4	exclusion1380
886.95	exclusion1381
887.48	exclusion1382
887.96	exclusion1383
888.4	exclusion1384
888.42	exclusion1385
888.74	exclusion1386
889.47	exclusion1387
890.41	exclusion1388
890.66	exclusion1389
890.88	exclusion1390
891.41	exclusion1391
891.9	exclusion1392
892.24	exclusion1393
892.45	exclusion1394
893.44	exclusion1395
893.89	exclusion1396
894.18	exclusion1397
894.44	exclusion1398
895.42	exclusion1399
895.48	exclusion1400
895.89	exclusion1401
896.16	exclusion1402
896.43	exclusion1403
896.45	exclusion1404
897.41	exclusion1405
898.1	exclusion1406
898.42	exclusion1407
898.82	exclusion1408
899.44	exclusion1409
899.45	exclusion1410
900.42	exclusion1411
900.43	exclusion1412
901.14	exclusion1413
901.45	exclusion1414
902.42	exclusion1415
902.7	exclusion1416
903.13	exclusion1417
903.41	exclusion1418
904.79	exclusion1419
905.13	exclusion1420
905.4	exclusion1421
905.96	exclusion1422
906.41	exclusion1423
907.42	exclusion1424
907.45	exclusion1425
907.96	exclusion1426
908.4	exclusion1427
909.44	exclusion1428
909.44	exclusion1429
909.94	exclusion1430
911.13	exclusion1431
911.46	exclusion1432
911.69	exclusion1433
911.94	exclusion1434
911.97	exclusion1435
912.41	exclusion1436
913.66	exclusion1437
913.7	exclusion1438
913.92	exclusion1439
914.43	exclusion1440
914.47	exclusion1441
915.12	exclusion1442
915.45	exclusion1443
915.95	exclusion1444
916.46	exclusion1445
916.49	exclusion1446
916.75	exclusion1447
917.08	exclusion1448
917.47	exclusion1449
917.93	exclusion1450
918.11	exclusion1451
918.46	exclusion1452
918.48	exclusion1453
918.92	exclusion1454
919.43	exclusion1455
919.54	exclusion1456
920.42	exclusion1457
920.49	exclusion1458
920.87	exclusion1459
921.4	exclusion1460
921.47	exclusion1461
922.3	exclusion1462
922.47	exclusion1463
922.9	exclusion1464
923.46	exclusion1465
923.91	exclusion1466
924.13	exclusion1467
924.43	exclusion1468
924.94	exclusion1469
925.49	exclusion1470
926.46	exclusion1471
926.79	exclusion1472
927.82	exclusion1473
927.88	exclusion1474
928.47	exclusion1475
928.93	exclusion1476
929.45	exclusion1477
929.77	exclusion1478
930.46	exclusion1479
930.47	exclusion1480
930.68	exclusion1481
931.11	exclusion1482
931.4	exclusion1483
931.41	exclusion1484
931.81	exclusion1485
932.43	exclusion1486
933.47	exclusion1487
933.79	exclusion1488
934.39	exclusion1489
934.97	exclusion1490
935.16	exclusion1491
935.47	exclusion1492
935.91	exclusion1493
936.11	exclusion1494
937.49	exclusion1495
937.52	exclusion1496
937.79	exclusion1497
937.99	exclusion1498
938.49	exclusion1499
939.21	exclusion1500
939.49	exclusion1501
939.93	exclusion1502
941.46	exclusion1503
942.47	exclusion1504
942.98	exclusion1505
943.1	exclusion1506
943.47	exclusion1507
943.73	exclusion1508
944.47	exclusion1509
944.74	exclusion1510
944.92	exclusion1511
945.48	exclusion1512
945.78	exclusion1513
945.98	exclusion1514
946.95	exclusion1515
947.49	exclusion1516
947.96	exclusion1517
948.46	exclusion1518
949.02	exclusion1519
949.46	exclusion1520
949.8	exclusion1521
950.01	exclusion1522
950.7	exclusion1523
951.13	exclusion1524
951.41	exclusion1525
951.47	exclusion1526
951.82	exclusion1527
952.14	exclusion1528
952.77	exclusion1529
952.96	exclusion1530
953.01	exclusion1531
953.48	exclusion1532
954.44	exclusion1533
954.94	exclusion1534
955.35	exclusion1535
955.57	exclusion1536
956.47	exclusion1537
957.43	exclusion1538
957.74	exclusion1539
958.44	exclusion1540
958.81	exclusion1541
959.41	exclusion1542
960.45	exclusion1543
960.75	exclusion1544
961	exclusion1545
961.35	exclusion1546
962.49	exclusion1547
962.87	exclusion1548
963.48	exclusion1549
963.94	exclusion1550
964.44	exclusion1551
964.74	exclusion1552
964.98	exclusion1553
965.02	exclusion1554
965.48	exclusion1555
966.26	exclusion1556
966.48	exclusion1557
967.21	exclusion1558
967.48	exclusion1559
967.48	exclusion1560
967.9	exclusion1561
968.47	exclusion1562
969.5	exclusion1563
969.98	exclusion1564
970.11	exclusion1565
970.45	exclusion1566
970.52	exclusion1567
971.48	exclusion1568
971.96	exclusion1569
972.15	exclusion1570
972.44	exclusion1571
972.48	exclusion1572
972.54	exclusion1573
973	exclusion1574
973.8	exclusion1575
974.47	exclusion1576
975.47	exclusion1577
975.49	exclusion1578
975.82	exclusion1579
976.68	exclusion1580
977.14	exclusion1581
977.49	exclusion1582
977.78	exclusion1583
978.46	exclusion1584
978.51	exclusion1585
979.42	exclusion1586
980.13	exclusion1587
980.51	exclusion1588
980.97	exclusion1589
981.21	exclusion1590
981.3	exclusion1591
981.54	exclusion1592
982.46	exclusion1593
983.45	exclusion1594
983.49	exclusion1595
984.48	exclusion1596
984.5	exclusion1597
984.94	exclusion1598
985.87	exclusion1599
986	exclusion1600
986.47	exclusion1601
986.83	exclusion1602
987.01	exclusion1603
987.51	exclusion1604
987.97	exclusion1605
988.18	exclusion1606
988.49	exclusion1607
989.01	exclusion1608
990.02	exclusion1609
990.14	exclusion1610
990.47	exclusion1611
990.5	exclusion1612
991.16	exclusion1613
991.2	exclusion1614
991.48	exclusion1615
991.83	exclusion1616
991.99	exclusion1617
993.52	exclusion1618
993.96	exclusion1619
995.49	exclusion1620
996.48	exclusion1621
997.5	exclusion1622
998.48	exclusion1623
998.81	exclusion1624
999.39	exclusion1625
999.82	exclusion1626
1000.46	exclusion1627
1000.84	exclusion1628
1001.5	exclusion1629
1002.48	exclusion1630
1003.01	exclusion1631
1003.53	exclusion1632
1004.48	exclusion1633
1004.94	exclusion1634
1005.45	exclusion1635
1006.52	exclusion1636
1006.98	exclusion1637
1007.95	exclusion1638
1008.8	exclusion1639
1009.06	exclusion1640
1009.92	exclusion1641
1010.38	exclusion1642
1011.02	exclusion1643
1011.77	exclusion1644
1012.48	exclusion1645
1012.94	exclusion1646
1014.47	exclusion1647
1015.42	exclusion1648
1016.01	exclusion1649
1016.49	exclusion1650
1017.02	exclusion1651
1017.53	exclusion1652
1017.91	exclusion1653
1018.95	exclusion1654
1019.21	exclusion1655
1020.05	exclusion1656
1020.49	exclusion1657
1021	exclusion1658
1021.53	exclusion1659
1022.46	exclusion1660
1022.82	exclusion1661
1023.45	exclusion1662
1024.18	exclusion1663
1024.51	exclusion1664
1025.42	exclusion1665
1025.86	exclusion1666
1026.79	exclusion1667
1027.46	exclusion1668
1028.02	exclusion1669
1028.98	exclusion1670
1030.46	exclusion1671
1031.47	exclusion1672
1032.46	exclusion1673
1032.86	exclusion1674
1033.15	exclusion1675
1033.52	exclusion1676
1034.02	exclusion1677
1035.55	exclusion1678
1036.2	exclusion1679
1036.53	exclusion1680
1036.77	exclusion1681
1037.45	exclusion1682
1038.98	exclusion1683
1039.29	exclusion1684
1039.5	exclusion1685
1040.04	exclusion1686
1040.51	exclusion1687
1041.47	exclusion1688
1041.77	exclusion1689
1042.02	exclusion1690
1042.52	exclusion1691
1043.14	exclusion1692
1044.17	exclusion1693
1044.52	exclusion1694
1044.97	exclusion1695
1045.46	exclusion1696
1046.5	exclusion1697
1047.82	exclusion1698
1048.05	exclusion1699
1048.84	exclusion1700
1049.47	exclusion1701
1049.87	exclusion1702
1050.51	exclusion1703
1050.77	exclusion1704
1051.47	exclusion1705
1052.53	exclusion1706
1053.06	exclusion1707
1053.53	exclusion1708
1053.84	exclusion1709
1054.5	exclusion1710
1055.04	exclusion1711
1055.48	exclusion1712
1056.04	exclusion1713
1056.52	exclusion1714
1057.56	exclusion1715
1057.84	exclusion1716
1058.07	exclusion1717
1058.48	exclusion1718
1059.27	exclusion1719
1059.48	exclusion1720
1060.03	exclusion1721
1060.53	exclusion1722
1061.02	exclusion1723
1061.83	exclusion1724
1062.24	exclusion1725
1062.54	exclusion1726
1063.01	exclusion1727
1063.48	exclusion1728
1064.48	exclusion1729
1065.47	exclusion1730
1067.04	exclusion1731
1067.49	exclusion1732
1068.04	exclusion1733
1068.47	exclusion1734
1070.06	exclusion1735
1070.52	exclusion1736
1071.15	exclusion1737
1071.54	exclusion1738
1072.87	exclusion1739
1073.53	exclusion1740
1074.04	exclusion1741
1075.53	exclusion1742
1076.06	exclusion1743
1077.04	exclusion1744
1077.54	exclusion1745
1078.99	exclusion1746
1079.51	exclusion1747
1080.5	exclusion1748
1080.85	exclusion1749
1081.53	exclusion1750
1082.19	exclusion1751
1082.53	exclusion1752
1083.58	exclusion1753
1084.06	exclusion1754
1084.55	exclusion1755
1085.04	exclusion1756
1085.53	exclusion1757
1086.05	exclusion1758
1086.49	exclusion1759
1087.55	exclusion1760
1087.88	exclusion1761
1088.24	exclusion1762
1088.49	exclusion1763
1090.06	exclusion1764
1090.53	exclusion1765
1091.06	exclusion1766
1091.89	exclusion1767
1093.53	exclusion1768
1093.87	exclusion1769
1094.55	exclusion1770
1095.5	exclusion1771
1095.86	exclusion1772
1096.12	exclusion1773
1097.29	exclusion1774
1097.54	exclusion1775
1098.2	exclusion1776
1099.53	exclusion1777
1101.09	exclusion1778
1102.22	exclusion1779
1102.51	exclusion1780
1102.88	exclusion1781
1103.99	exclusion1782
1104.22	exclusion1783
1104.58	exclusion1784
1105.54	exclusion1785
1105.77	exclusion1786
1106.53	exclusion1787
1107.54	exclusion1788
1108.58	exclusion1789
1109.52	exclusion1790
1109.88	exclusion1791
1110.23	exclusion1792
1111.56	exclusion1793
1111.87	exclusion1794
1112.08	exclusion1795
1112.8	exclusion1796
1113	exclusion1797
1113.52	exclusion1798
1114.94	exclusion1799
1115.55	exclusion1800
1116.08	exclusion1801
1116.88	exclusion1802
1117.52	exclusion1803
1118.09	exclusion1804
1118.58	exclusion1805
1118.86	exclusion1806
1119.89	exclusion1807
1120.52	exclusion1808
1121.05	exclusion1809
1122.19	exclusion1810
1122.51	exclusion1811
1123.21	exclusion1812
1123.56	exclusion1813
1124.57	exclusion1814
1125.02	exclusion1815
1125.54	exclusion1816
1126.04	exclusion1817
1127.55	exclusion1818
1127.87	exclusion1819
1128.09	exclusion1820
1128.53	exclusion1821
1130.21	exclusion1822
1130.58	exclusion1823
1131.03	exclusion1824
1131.57	exclusion1825
1132.2	exclusion1826
1132.87	exclusion1827
1133.08	exclusion1828
1133.62	exclusion1829
1133.89	exclusion1830
1134.54	exclusion1831
1135.11	exclusion1832
1136.04	exclusion1833
1136.53	exclusion1834
1137.44	exclusion1835
1138.55	exclusion1836
1139.18	exclusion1837
1139.54	exclusion1838
1141.52	exclusion1839
1141.9	exclusion1840
1142.51	exclusion1841
1143.05	exclusion1842
1143.56	exclusion1843
1145.04	exclusion1844
1145.53	exclusion1845
1146.56	exclusion1846
1147	exclusion1847
1147.53	exclusion1848
1148.07	exclusion1849
1148.56	exclusion1850
1149.06	exclusion1851
1149.56	exclusion1852
1150.56	exclusion1853
1151.05	exclusion1854
1151.6	exclusion1855
1152.12	exclusion1856
1152.55	exclusion1857
1153.54	exclusion1858
1154.2	exclusion1859
1154.55	exclusion1860
1155.08	exclusion1861
1156.07	exclusion1862
1156.52	exclusion1863
1157.56	exclusion1864
1158.23	exclusion1865
1158.51	exclusion1866
1159.44	exclusion1867
1159.64	exclusion1868
1159.91	exclusion1869
1161.57	exclusion1870
1162.04	exclusion1871
1162.58	exclusion1872
1163.03	exclusion1873
1164.56	exclusion1874
1165.57	exclusion1875
1167.2	exclusion1876
1167.52	exclusion1877
1168.2	exclusion1878
1168.55	exclusion1879
1169.58	exclusion1880
1171.09	exclusion1881
1171.61	exclusion1882
1173.27	exclusion1883
1173.56	exclusion1884
1174.54	exclusion1885
1175.48	exclusion1886
1176.59	exclusion1887
1177.58	exclusion1888
1178.09	exclusion1889
1178.5	exclusion1890
1179.58	exclusion1891
1180.14	exclusion1892
1181.56	exclusion1893
1182.54	exclusion1894
1182.93	exclusion1895
1184.1	exclusion1896
1184.55	exclusion1897
1185.54	exclusion1898
1187.1	exclusion1899
1187.58	exclusion1900
1188.57	exclusion1901
1189.54	exclusion1902
1189.91	exclusion1903
1192.62	exclusion1904
1192.89	exclusion1905
1193.59	exclusion1906
1195.03	exclusion1907
1195.25	exclusion1908
1196.25	exclusion1909
1196.54	exclusion1910
1197.55	exclusion1911
1198.55	exclusion1912
1200.23	exclusion1913
1200.56	exclusion1914
1200.84	exclusion1915
1201.11	exclusion1916
1202.57	exclusion1917
1203.5	exclusion1918
1204.54	exclusion1919
1204.91	exclusion1920
1205.63	exclusion1921
1206.03	exclusion1922
1206.59	exclusion1923
1207.88	exclusion1924
1208.87	exclusion1925
1209.91	exclusion1926
1210.64	exclusion1927
1211.01	exclusion1928
1211.6	exclusion1929
1212.25	exclusion1930
1213.61	exclusion1931
1214.58	exclusion1932
1215.65	exclusion1933
1216.12	exclusion1934
1217.86	exclusion1935
1218.54	exclusion1936
1219.58	exclusion1937
1221.12	exclusion1938
1223.05	exclusion1939
1223.57	exclusion1940
1224.08	exclusion1941
1224.59	exclusion1942
1225.92	exclusion1943
1226.62	exclusion1944
1227.13	exclusion1945
1228.28	exclusion1946
1228.82	exclusion1947
1230.06	exclusion1948
1232.05	exclusion1949
1233.3	exclusion1950
1234.12	exclusion1951
1235.07	exclusion1952
1235.58	exclusion1953
1237.12	exclusion1954
1241.05	exclusion1955
1241.64	exclusion1956
1241.87	exclusion1957
1245.11	exclusion1958
1245.92	exclusion1959
1246.97	exclusion1960
1247.36	exclusion1961
1247.59	exclusion1962
1248.57	exclusion1963
1249.04	exclusion1964
1250.6	exclusion1965
1252.19	exclusion1966
1252.59	exclusion1967
1253.07	exclusion1968
1253.59	exclusion1969
1254.63	exclusion1970
1256.79	exclusion1971
1257.09	exclusion1972
1258.57	exclusion1973
1259.21	exclusion1974
1260.63	exclusion1975
1264.16	exclusion1976
1265.08	exclusion1977
1265.59	exclusion1978
1265.97	exclusion1979
1270.27	exclusion1980
1271.18	exclusion1981
1272.68	exclusion1982
1275.65	exclusion1983
1276.64	exclusion1984
1279.02	exclusion1985
1279.61	exclusion1986
1283.66	exclusion1987
1284.64	exclusion1988
1286.66	exclusion1989
1287.08	exclusion1990
1288.64	exclusion1991
1289.45	exclusion1992
1291.08	exclusion1993
1292.39	exclusion1994
1293.18	exclusion1995
1294.61	exclusion1996
1295.33	exclusion1997
1298.08	exclusion1998
1300.07	exclusion1999
[truncated: 1 more rows]

## Sheet: Pass 3 reject mass list
MS Mass	Name
308.66	exclusion0001
311.1	exclusion0002
313.17	exclusion0003
315.47	exclusion0004
315.7	exclusion0005
321.24	exclusion0006
321.66	exclusion0007
321.68	exclusion0008
328.69	exclusion0009
330.83	exclusion0010
335.68	exclusion0011
338.67	exclusion0012
338.69	exclusion0013
339.17	exclusion0014
340.69	exclusion0015
340.83	exclusion0016
342.84	exclusion0017
345.13	exclusion0018
345.15	exclusion0019
346.71	exclusion0020
346.85	exclusion0021
346.93	exclusion0022
347.17	exclusion0023
353.18	exclusion0024
353.19	exclusion0025
356.69	exclusion0026
356.87	exclusion0027
357.19	exclusion0028
357.23	exclusion0029
368.22	exclusion0030
368.86	exclusion0031
369.16	exclusion0032
369.26	exclusion0033
372.22	exclusion0034
372.23	exclusion0035
376.69	exclusion0036
377.68	exclusion0037
378.22	exclusion0038
378.22	exclusion0039
378.52	exclusion0040
379.2	exclusion0041
380.7	exclusion0042
389.89	exclusion0043
390.19	exclusion0044
392.25	exclusion0045
396.18	exclusion0046
396.2	exclusion0047
402.23	exclusion0048
402.44	exclusion0049
402.53	exclusion0050
403.22	exclusion0051
407.76	exclusion0052
408.19	exclusion0053
409.2	exclusion0054
409.23	exclusion0055
412.75	exclusion0056
413.23	exclusion0057
416.71	exclusion0058
416.71	exclusion0059
420.22	exclusion0060
431.27	exclusion0061
434.72	exclusion0062
435.73	exclusion0063
438.2	exclusion0064
438.24	exclusion0065
439.24	exclusion0066
440.21	exclusion0067
440.26	exclusion0068
441.21	exclusion0069
442.25	exclusion0070
444.76	exclusion0071
444.87	exclusion0072
445.24	exclusion0073
446.23	exclusion0074
467.23	exclusion0075
467.23	exclusion0076
470.78	exclusion0077
470.91	exclusion0078
474.76	exclusion0079
475.22	exclusion0080
478.78	exclusion0081
478.9	exclusion0082
496.74	exclusion0083
497.49	exclusion0084
507.8	exclusion0085
507.88	exclusion0086
507.99	exclusion0087
508.26	exclusion0088
509.76	exclusion0089
510.28	exclusion0090
510.76	exclusion0091
532.77	exclusion0092
539.3	exclusion0093
539.72	exclusion0094
540.27	exclusion0095
544.76	exclusion0096
545.25	exclusion0097
548.77	exclusion0098
585.26	exclusion0099
585.28	exclusion0100
585.28	exclusion0101
585.65	exclusion0102
600.78	exclusion0103
602.84	exclusion0104
603.28	exclusion0105
604.79	exclusion0106
607.28	exclusion0107
607.3	exclusion0108
607.3	exclusion0109
608.32	exclusion0110
609.85	exclusion0111
612.32	exclusion0112
612.33	exclusion0113
612.35	exclusion0114
613.32	exclusion0115
625.93	exclusion0606
626.28	exclusion0607
626.81	exclusion0608
627.01	exclusion0609
627.3	exclusion0610
628.29	exclusion0611
628.58	exclusion0612
628.8	exclusion0613
628.96	exclusion0614
629.03	exclusion0615
629.82	exclusion0616
630.3	exclusion0617
630.77	exclusion0618
631.31	exclusion0619
631.83	exclusion0620
632.29	exclusion0621
632.83	exclusion0622
633.28	exclusion0623
633.31	exclusion0624
633.83	exclusion0625
634.33	exclusion0626
634.79	exclusion0627
635.29	exclusion0116
635.32	exclusion0117
635.86	exclusion0118
635.86	exclusion0628
636.32	exclusion0629
636.83	exclusion0630
637.64	exclusion0631
637.78	exclusion0632
637.85	exclusion0633
638.23	exclusion0634
638.26	exclusion0635
638.85	exclusion0636
639.35	exclusion0637
639.59	exclusion0638
639.61	exclusion0639
639.78	exclusion0640
639.92	exclusion0641
640.3	exclusion0642
640.61	exclusion0643
641.35	exclusion0644
641.44	exclusion0645
641.84	exclusion0646
642.35	exclusion0119
642.86	exclusion0647
643.29	exclusion0648
643.36	exclusion0649
643.82	exclusion0650
644.02	exclusion0651
644.87	exclusion0652
645.02	exclusion0653
645.35	exclusion0654
645.51	exclusion0655
645.7	exclusion0656
645.98	exclusion0657
646.8	exclusion0120
647.03	exclusion0121
647.31	exclusion0658
647.35	exclusion0659
647.87	exclusion0660
648	exclusion0661
648.29	exclusion0662
648.3	exclusion0663
648.31	exclusion0664
648.82	exclusion0665
649.28	exclusion0666
649.82	exclusion0667
650.29	exclusion0668
650.82	exclusion0669
651.3	exclusion0670
651.32	exclusion0671
651.78	exclusion0672
652.3	exclusion0122
652.32	exclusion0123
652.84	exclusion0673
653.24	exclusion0674
653.32	exclusion0124
653.35	exclusion0125
653.36	exclusion0675
653.63	exclusion0676
654.3	exclusion0677
654.35	exclusion0678
654.85	exclusion0679
655.09	exclusion0680
655.82	exclusion0681
656.32	exclusion0682
656.54	exclusion0683
657.03	exclusion0684
657.35	exclusion0685
657.38	exclusion0686
657.83	exclusion0687
658.03	exclusion0688
658.32	exclusion0689
658.35	exclusion0690
659.28	exclusion0691
659.34	exclusion0692
659.78	exclusion0693
660.3	exclusion0694
660.35	exclusion0695
660.66	exclusion0696
661.3	exclusion0697
661.81	exclusion0698
662.32	exclusion0699
662.83	exclusion0700
663.32	exclusion0701
663.75	exclusion0702
664.11	exclusion0703
664.37	exclusion0704
664.66	exclusion0705
665.32	exclusion0706
665.34	exclusion0707
665.64	exclusion0708
665.87	exclusion0709
666.34	exclusion0710
666.86	exclusion0711
667.03	exclusion0712
667.36	exclusion0713
667.52	exclusion0714
668.66	exclusion0715
668.83	exclusion0716
669.34	exclusion0717
669.51	exclusion0718
669.85	exclusion0719
669.9	exclusion0720
670.29	exclusion0721
670.8	exclusion0722
671.3	exclusion0126
671.53	exclusion0127
671.83	exclusion0128
671.83	exclusion0723
672.32	exclusion0724
672.82	exclusion0725
673.11	exclusion0726
673.33	exclusion0727
673.34	exclusion0728
674.31	exclusion0729
674.33	exclusion0730
674.58	exclusion0731
674.83	exclusion0732
675.19	exclusion0733
676.05	exclusion0734
676.85	exclusion0735
677	exclusion0736
677.28	exclusion0737
677.34	exclusion0738
677.85	exclusion0739
677.88	exclusion0740
678.36	exclusion0741
679.04	exclusion0742
679.31	exclusion0743
679.85	exclusion0744
680.33	exclusion0745
680.78	exclusion0746
681.32	exclusion0747
681.83	exclusion0129
681.84	exclusion0130
682.37	exclusion0748
682.67	exclusion0749
682.82	exclusion0750
682.85	exclusion0131
683.32	exclusion0751
683.37	exclusion0752
683.97	exclusion0753
684.29	exclusion0754
684.78	exclusion0755
685.67	exclusion0756
685.83	exclusion0757
686.31	exclusion0758
686.34	exclusion0759
686.85	exclusion0760
687.3	exclusion0761
687.33	exclusion0762
687.68	exclusion0763
688.27	exclusion0132
688.78	exclusion0764
689	exclusion0765
689.34	exclusion0766
689.37	exclusion0767
689.67	exclusion0768
690.35	exclusion0769
690.72	exclusion0770
691.32	exclusion0771
691.36	exclusion0772
692.02	exclusion0773
692.26	exclusion0774
692.7	exclusion0775
693.1	exclusion0776
693.56	exclusion0777
693.88	exclusion0778
694.31	exclusion0779
694.81	exclusion0133
695.33	exclusion0780
695.39	exclusion0781
695.85	exclusion0782
696.33	exclusion0783
696.35	exclusion0784
697.01	exclusion0785
697.36	exclusion0786
697.83	exclusion0787
698.37	exclusion0788
698.89	exclusion0789
699.12	exclusion0790
699.37	exclusion0791
699.38	exclusion0792
699.68	exclusion0793
700.37	exclusion0794
700.9	exclusion0795
701.33	exclusion0796
702.31	exclusion0797
702.33	exclusion0798
702.77	exclusion0799
702.87	exclusion0800
703.38	exclusion0801
703.71	exclusion0802
704.31	exclusion0803
705.27	exclusion0804
705.37	exclusion0805
705.82	exclusion0806
706.81	exclusion0807
707.02	exclusion0808
707.32	exclusion0809
708.04	exclusion0810
708.33	exclusion0811
708.38	exclusion0812
708.85	exclusion0813
709.35	exclusion0814
709.35	exclusion0815
709.9	exclusion0816
710.33	exclusion0817
710.36	exclusion0818
710.81	exclusion0819
711.35	exclusion0134
711.69	exclusion0135
711.89	exclusion0136
712.05	exclusion0820
712.34	exclusion0821
712.35	exclusion0822
712.38	exclusion0137
712.39	exclusion0138
712.59	exclusion0823
712.7	exclusion0824
712.8	exclusion0825
713.09	exclusion0826
713.34	exclusion0827
713.68	exclusion0828
713.89	exclusion0829
714.35	exclusion0830
714.4	exclusion0831
715.01	exclusion0832
715.36	exclusion0833
715.84	exclusion0834
716.31	exclusion0835
716.87	exclusion0836
717.83	exclusion0837
718.31	exclusion0838
718.34	exclusion0839
718.85	exclusion0139
718.85	exclusion0140
719.35	exclusion0840
719.71	exclusion0841
719.81	exclusion0842
720.32	exclusion0843
720.9	exclusion0844
721.37	exclusion0845
721.41	exclusion0846
721.73	exclusion0847
721.79	exclusion0848
722.59	exclusion0849
722.87	exclusion0850
723.07	exclusion0851
723.33	exclusion0852
723.4	exclusion0853
723.93	exclusion0141
724.34	exclusion0142
724.37	exclusion0143
724.68	exclusion0144
724.88	exclusion0854
725.04	exclusion0855
725.37	exclusion0145
725.38	exclusion0856
725.82	exclusion0857
726.05	exclusion0858
726.72	exclusion0859
726.81	exclusion0860
727.37	exclusion0861
727.5	exclusion0862
728.02	exclusion0863
728.32	exclusion0864
728.88	exclusion0865
729.32	exclusion0866
729.86	exclusion0867
730.36	exclusion0868
730.36	exclusion0869
730.64	exclusion0870
730.87	exclusion0871
731.01	exclusion0872
731.88	exclusion0873
732.35	exclusion0874
732.84	exclusion0875
733.37	exclusion0876
733.86	exclusion0877
734.32	exclusion0878
734.36	exclusion0879
735.33	exclusion0880
735.9	exclusion0881
736.37	exclusion0882
736.38	exclusion0883
736.86	exclusion0884
737.36	exclusion0885
737.88	exclusion0886
738.04	exclusion0887
738.38	exclusion0888
739.35	exclusion0889
739.86	exclusion0890
740.28	exclusion0891
740.87	exclusion0892
741.37	exclusion0893
742.37	exclusion0894
742.83	exclusion0895
743.06	exclusion0896
743.38	exclusion0897
743.85	exclusion0898
744.25	exclusion0899
744.38	exclusion0900
744.86	exclusion0901
745.36	exclusion0146
745.9	exclusion0147
746.28	exclusion0902
746.72	exclusion0903
747.03	exclusion0904
747.73	exclusion0905
747.83	exclusion0906
748.07	exclusion0907
748.32	exclusion0908
748.85	exclusion0909
749.04	exclusion0910
749.38	exclusion0911
749.61	exclusion0912
750.36	exclusion0913
750.37	exclusion0914
750.87	exclusion0915
751.37	exclusion0916
751.38	exclusion0917
751.86	exclusion0918
752.11	exclusion0919
752.36	exclusion0920
753.1	exclusion0921
753.37	exclusion0922
753.38	exclusion0923
754.32	exclusion0924
754.83	exclusion0925
755.34	exclusion0926
755.73	exclusion0927
755.86	exclusion0928
756.08	exclusion0929
756.32	exclusion0930
756.71	exclusion0931
757.36	exclusion0932
757.4	exclusion0933
757.7	exclusion0934
757.88	exclusion0935
758.84	exclusion0936
758.89	exclusion0937
759.37	exclusion0938
759.39	exclusion0939
759.68	exclusion0940
759.86	exclusion0941
760.36	exclusion0942
760.41	exclusion0943
760.73	exclusion0944
760.91	exclusion0945
761.34	exclusion0946
761.9	exclusion0947
762.4	exclusion0948
762.4	exclusion0949
762.88	exclusion0950
763.34	exclusion0951
763.9	exclusion0952
764.21	exclusion0953
764.36	exclusion0954
764.73	exclusion0955
765.34	exclusion0148
765.36	exclusion0149
765.86	exclusion0956
766.05	exclusion0957
766.35	exclusion0958
766.36	exclusion0150
766.39	exclusion0959
767.16	exclusion0151
767.37	exclusion0152
767.37	exclusion0153
767.86	exclusion0154
767.87	exclusion0960
768.35	exclusion0961
768.66	exclusion0962
768.9	exclusion0963
769.31	exclusion0964
769.9	exclusion0965
770.37	exclusion0966
770.86	exclusion0967
771.02	exclusion0968
771.38	exclusion0969
771.88	exclusion0970
772.39	exclusion0155
772.39	exclusion0156
772.85	exclusion0157
773.36	exclusion0971
773.37	exclusion0972
773.38	exclusion0158
773.87	exclusion0973
774.3	exclusion0974
774.61	exclusion0975
775.34	exclusion0976
775.39	exclusion0977
775.83	exclusion0978
776.37	exclusion0979
776.58	exclusion0980
776.86	exclusion0981
777.39	exclusion0982
777.4	exclusion0983
777.83	exclusion0984
778.4	exclusion0985
778.91	exclusion0986
779.11	exclusion0987
779.34	exclusion0988
779.37	exclusion0989
779.86	exclusion0990
780.75	exclusion0991
780.81	exclusion0992
781.08	exclusion0993
781.16	exclusion0994
781.39	exclusion0995
782.28	exclusion0996
782.79	exclusion0159
783.3	exclusion0997
783.41	exclusion0998
784.35	exclusion0999
784.87	exclusion1000
785.3	exclusion1001
785.65	exclusion1002
786.39	exclusion1003
786.88	exclusion1004
787.1	exclusion1005
787.36	exclusion1006
787.9	exclusion1007
788.71	exclusion1008
789.04	exclusion1009
789.37	exclusion1010
790.36	exclusion1011
790.38	exclusion1012
791.06	exclusion1013
791.37	exclusion1014
792.29	exclusion1015
792.38	exclusion1016
792.91	exclusion1017
792.91	exclusion1018
793.38	exclusion1019
793.87	exclusion1020
793.94	exclusion1021
794.38	exclusion1022
794.4	exclusion1023
795.36	exclusion1024
795.42	exclusion1025
795.9	exclusion1026
796.12	exclusion1027
796.37	exclusion1028
796.4	exclusion1029
796.88	exclusion1030
797.43	exclusion1031
797.87	exclusion1032
798.35	exclusion1033
798.41	exclusion1034
799.13	exclusion1035
799.87	exclusion1036
800.35	exclusion1037
800.38	exclusion1038
800.68	exclusion1039
801.38	exclusion1040
801.38	exclusion1041
801.95	exclusion1042
802.27	exclusion1043
802.39	exclusion1044
802.69	exclusion1045
802.82	exclusion1046
803.37	exclusion0160
803.92	exclusion1047
804.4	exclusion1048
804.41	exclusion1049
804.74	exclusion1050
805	exclusion1051
805.4	exclusion1052
806.39	exclusion1053
806.43	exclusion1054
806.88	exclusion1055
807.02	exclusion1056
808.1	exclusion1057
808.36	exclusion1058
808.36	exclusion1059
808.94	exclusion1060
809.4	exclusion1061
809.91	exclusion1062
810.39	exclusion1063
810.39	exclusion1064
810.75	exclusion1065
811.36	exclusion1066
812.36	exclusion0161
812.38	exclusion1067
812.73	exclusion1068
812.86	exclusion0162
813.37	exclusion1069
813.43	exclusion1070
814.36	exclusion0163
814.41	exclusion0164
814.74	exclusion0165
815.36	exclusion1071
815.41	exclusion1072
815.93	exclusion1073
816.44	exclusion0166
817.05	exclusion1074
817.33	exclusion1075
817.75	exclusion1076
817.86	exclusion1077
818.43	exclusion1078
818.55	exclusion1079
818.87	exclusion1080
819.04	exclusion1081
819.42	exclusion1082
820.37	exclusion1083
821.15	exclusion1084
821.39	exclusion1085
822.38	exclusion1086
822.39	exclusion1087
822.91	exclusion1088
822.92	exclusion1089
823.57	exclusion1090
824.4	exclusion1091
824.81	exclusion1092
825.4	exclusion1093
825.85	exclusion1094
826.22	exclusion1095
826.38	exclusion1096
826.44	exclusion1097
827.42	exclusion1098
827.42	exclusion1099
827.89	exclusion1100
828.41	exclusion1101
828.44	exclusion1102
829.41	exclusion1103
829.43	exclusion1104
830.43	exclusion1105
830.92	exclusion1106
830.96	exclusion1107
831.13	exclusion1108
831.32	exclusion1109
831.94	exclusion1110
832.41	exclusion1111
832.44	exclusion1112
832.88	exclusion1113
833.15	exclusion1114
833.4	exclusion1115
833.78	exclusion1116
834.16	exclusion1117
834.33	exclusion1118
834.43	exclusion1119
834.92	exclusion1120
835.04	exclusion1121
835.13	exclusion1122
835.72	exclusion0167
836.06	exclusion0168
836.4	exclusion0169
836.41	exclusion1123
836.42	exclusion1124
837.42	exclusion1125
837.44	exclusion1126
837.76	exclusion1127
837.93	exclusion1128
838.42	exclusion1129
839.16	exclusion1130
839.25	exclusion1131
839.43	exclusion1132
839.91	exclusion1133
840.42	exclusion1134
840.67	exclusion1135
840.73	exclusion1136
841.44	exclusion1137
841.45	exclusion1138
842.11	exclusion0170
842.14	exclusion0171
842.38	exclusion0172
842.39	exclusion0173
842.91	exclusion1139
842.92	exclusion1140
843.4	exclusion1141
843.64	exclusion1142
843.91	exclusion1143
843.94	exclusion1144
844.44	exclusion0174
844.58	exclusion0175
844.89	exclusion0176
845.37	exclusion0177
845.41	exclusion0178
845.41	exclusion1145
845.87	exclusion1146
846.16	exclusion1147
846.36	exclusion1148
847.37	exclusion1149
847.39	exclusion1150
847.88	exclusion1151
848.36	exclusion1152
848.91	exclusion0179
849.37	exclusion0180
849.41	exclusion1153
849.44	exclusion1154
849.89	exclusion1155
849.9	exclusion1156
850.42	exclusion1157
850.91	exclusion1158
851.17	exclusion1159
851.42	exclusion1160
851.45	exclusion1161
851.78	exclusion1162
852.38	exclusion1163
852.39	exclusion1164
852.88	exclusion1165
853.23	exclusion1166
853.35	exclusion1167
853.66	exclusion1168
854.38	exclusion1169
855.37	exclusion1170
855.4	exclusion1171
855.88	exclusion1172
856.15	exclusion1173
856.4	exclusion1174
857.06	exclusion1175
857.45	exclusion1176
857.89	exclusion1177
858.5	exclusion1178
858.74	exclusion1179
859.47	exclusion1180
859.64	exclusion1181
860.08	exclusion1182
860.39	exclusion1183
860.88	exclusion1184
861.44	exclusion1185
861.9	exclusion1186
862.46	exclusion1187
862.49	exclusion1188
862.9	exclusion1189
863.39	exclusion1190
863.41	exclusion1191
863.92	exclusion0181
864.42	exclusion0182
864.44	exclusion1192
864.45	exclusion1193
864.88	exclusion1194
865.4	exclusion0183
865.91	exclusion1195
866.41	exclusion0184
866.41	exclusion1196
866.42	exclusion1197
867.43	exclusion0185
867.45	exclusion1198
867.75	exclusion1199
868.13	exclusion1200
868.4	exclusion1201
868.4	exclusion1202
868.9	exclusion1203
868.94	exclusion1204
869.22	exclusion1205
869.73	exclusion1206
870.18	exclusion1207
870.42	exclusion1208
870.43	exclusion1209
871.35	exclusion1210
872.38	exclusion1211
872.43	exclusion1212
872.7	exclusion1213
872.92	exclusion1214
873.45	exclusion1215
874.05	exclusion1216
874.42	exclusion1217
874.95	exclusion1218
875.39	exclusion1219
875.9	exclusion1220
876.01	exclusion1221
876.4	exclusion1222
876.4	exclusion1223
877.36	exclusion1224
877.4	exclusion1225
878.05	exclusion1226
878.48	exclusion1227
879.05	exclusion1228
879.41	exclusion1229
879.93	exclusion1230
880.4	exclusion1231
880.41	exclusion1232
880.73	exclusion1233
881.43	exclusion1234
881.94	exclusion0186
882.44	exclusion1235
882.46	exclusion1236
882.91	exclusion1237
883.44	exclusion1238
884.41	exclusion1239
884.47	exclusion1240
884.89	exclusion1241
885.42	exclusion1242
885.45	exclusion1243
885.93	exclusion1244
886.4	exclusion1245
886.95	exclusion1246
887.48	exclusion1247
887.96	exclusion1248
888.4	exclusion1249
888.42	exclusion1250
888.74	exclusion1251
889.47	exclusion1252
890.41	exclusion1253
890.66	exclusion1254
890.88	exclusion1255
891.41	exclusion1256
891.9	exclusion1257
892.24	exclusion1258
892.45	exclusion1259
893.44	exclusion1260
893.89	exclusion1261
894.18	exclusion1262
894.44	exclusion1263
895.42	exclusion1264
895.48	exclusion1265
895.89	exclusion1266
896.16	exclusion1267
896.43	exclusion1268
896.45	exclusion1269
897.41	exclusion1270
898.1	exclusion1271
898.42	exclusion1272
898.82	exclusion1273
899.44	exclusion1274
899.45	exclusion1275
900.42	exclusion1276
900.43	exclusion1277
901.14	exclusion1278
901.45	exclusion1279
902.42	exclusion1280
902.7	exclusion1281
903.13	exclusion1282
903.41	exclusion1283
904.43	exclusion0187
904.44	exclusion0188
904.79	exclusion1284
905.13	exclusion1285
905.4	exclusion1286
905.96	exclusion1287
906.41	exclusion1288
907.42	exclusion1289
907.45	exclusion1290
907.96	exclusion1291
908.4	exclusion1292
908.93	exclusion0189
909.43	exclusion0190
909.44	exclusion1293
909.44	exclusion1294
909.94	exclusion1295
910.44	exclusion0191
910.44	exclusion0192
911.13	exclusion1296
911.46	exclusion1297
911.69	exclusion1298
911.94	exclusion1299
911.97	exclusion1300
912.41	exclusion1301
912.91	exclusion0193
912.99	exclusion0194
913.45	exclusion0195
913.66	exclusion1302
913.7	exclusion1303
913.92	exclusion1304
913.93	exclusion0196
914.43	exclusion1305
914.47	exclusion1306
915.12	exclusion1307
915.45	exclusion1308
915.95	exclusion1309
916.46	exclusion1310
916.49	exclusion1311
916.75	exclusion1312
917.08	exclusion1313
917.47	exclusion1314
917.93	exclusion1315
918.11	exclusion1316
918.46	exclusion1317
918.48	exclusion1318
918.92	exclusion1319
919.43	exclusion1320
919.54	exclusion1321
920.42	exclusion1322
920.49	exclusion1323
920.87	exclusion1324
921.4	exclusion1325
921.47	exclusion1326
922.3	exclusion1327
922.47	exclusion1328
922.9	exclusion1329
923.46	exclusion1330
923.91	exclusion1331
924.13	exclusion1332
924.43	exclusion1333
924.94	exclusion1334
925.49	exclusion1335
926.46	exclusion1336
926.79	exclusion1337
927.48	exclusion0197
927.82	exclusion1338
927.88	exclusion1339
928.47	exclusion1340
928.93	exclusion1341
929.45	exclusion1342
929.77	exclusion1343
930.46	exclusion1344
930.47	exclusion1345
930.68	exclusion1346
931.11	exclusion1347
931.4	exclusion1348
931.41	exclusion1349
931.81	exclusion1350
932.43	exclusion1351
932.94	exclusion0198
933.14	exclusion0199
933.47	exclusion0200
933.47	exclusion1352
933.79	exclusion1353
934.39	exclusion1354
934.97	exclusion1355
935.16	exclusion1356
935.47	exclusion1357
935.91	exclusion1358
936.11	exclusion1359
937.12	exclusion0201
937.46	exclusion0202
937.49	exclusion1360
937.52	exclusion1361
937.79	exclusion1362
937.99	exclusion1363
938.49	exclusion1364
939.21	exclusion1365
939.49	exclusion1366
939.93	exclusion1367
940.44	exclusion0203
940.48	exclusion0204
941.09	exclusion0205
941.46	exclusion1368
942.47	exclusion1369
942.48	exclusion0206
942.98	exclusion1370
943.1	exclusion1371
943.47	exclusion1372
943.73	exclusion1373
944.47	exclusion1374
944.74	exclusion1375
944.92	exclusion1376
945.48	exclusion1377
945.78	exclusion1378
945.98	exclusion1379
946.95	exclusion1380
947.49	exclusion1381
947.96	exclusion1382
948.46	exclusion1383
949.02	exclusion1384
949.46	exclusion1385
949.8	exclusion1386
950.01	exclusion1387
950.7	exclusion1388
951.13	exclusion1389
951.41	exclusion1390
951.47	exclusion1391
951.82	exclusion1392
952.14	exclusion1393
952.77	exclusion1394
952.96	exclusion1395
953.01	exclusion1396
953.48	exclusion1397
954.44	exclusion1398
954.94	exclusion1399
955.35	exclusion1400
955.57	exclusion1401
956.47	exclusion1402
957.43	exclusion1403
957.74	exclusion1404
958.44	exclusion1405
958.81	exclusion1406
959.41	exclusion1407
960.41	exclusion0207
960.45	exclusion1408
960.75	exclusion1409
961	exclusion1410
961.35	exclusion1411
961.98	exclusion0208
962.49	exclusion1412
962.87	exclusion1413
963.48	exclusion1414
963.94	exclusion1415
964.44	exclusion1416
964.74	exclusion1417
964.98	exclusion1418
965.02	exclusion1419
965.48	exclusion1420
966.26	exclusion1421
966.48	exclusion1422
967.21	exclusion1423
967.48	exclusion1424
967.48	exclusion1425
967.9	exclusion1426
968.47	exclusion1427
968.97	exclusion0209
969.5	exclusion1428
969.98	exclusion1429
970.11	exclusion1430
970.45	exclusion1431
970.52	exclusion1432
971.48	exclusion1433
971.96	exclusion1434
972.15	exclusion1435
972.44	exclusion1436
972.48	exclusion1437
972.54	exclusion1438
973	exclusion1439
973.8	exclusion1440
974.47	exclusion1441
975.47	exclusion1442
975.49	exclusion1443
975.82	exclusion1444
976.68	exclusion1445
977.14	exclusion1446
977.49	exclusion1447
977.78	exclusion1448
978.46	exclusion1449
978.51	exclusion1450
979.42	exclusion1451
980.13	exclusion1452
980.51	exclusion1453
980.97	exclusion1454
981.21	exclusion1455
981.3	exclusion1456
981.54	exclusion1457
982.46	exclusion1458
983.45	exclusion1459
983.49	exclusion1460
984.48	exclusion1461
984.5	exclusion1462
984.94	exclusion1463
985.87	exclusion1464
986	exclusion1465
986.47	exclusion1466
986.83	exclusion1467
987.01	exclusion1468
987.51	exclusion1469
987.97	exclusion1470
988.18	exclusion1471
988.49	exclusion1472
989.01	exclusion1473
989.52	exclusion0210
990.02	exclusion1474
990.14	exclusion1475
990.47	exclusion1476
990.5	exclusion1477
991.16	exclusion1478
991.2	exclusion1479
991.48	exclusion1480
991.83	exclusion1481
991.99	exclusion1482
992.5	exclusion0211
993.02	exclusion0212
993.5	exclusion0213
993.52	exclusion1483
993.96	exclusion1484
994.47	exclusion0214
994.98	exclusion0215
995.46	exclusion0216
995.49	exclusion1485
996.48	exclusion1486
996.98	exclusion0217
997.5	exclusion1487
998.48	exclusion1488
998.81	exclusion1489
999.39	exclusion1490
999.82	exclusion1491
1000.46	exclusion1492
1000.84	exclusion1493
1001.5	exclusion1494
1002.48	exclusion1495
1003.01	exclusion1496
1003.53	exclusion1497
1004.48	exclusion1498
1004.94	exclusion1499
1005.45	exclusion1500
1005.98	exclusion0218
1006.52	exclusion1501
1006.98	exclusion1502
1007.95	exclusion1503
1008.8	exclusion1504
1009.06	exclusion1505
1009.92	exclusion1506
1010.38	exclusion1507
1011.02	exclusion1508
1011.77	exclusion1509
1012.48	exclusion1510
1012.94	exclusion1511
1013.49	exclusion0219
1013.79	exclusion0220
1014.47	exclusion0221
1014.47	exclusion1512
1015.42	exclusion1513
1016.01	exclusion1514
1016.49	exclusion1515
1017.02	exclusion1516
1017.53	exclusion1517
1017.91	exclusion1518
1018.41	exclusion0222
1018.95	exclusion1519
1019.21	exclusion1520
1020.05	exclusion1521
1020.49	exclusion1522
1021	exclusion1523
1021.53	exclusion1524
1022.46	exclusion1525
1022.82	exclusion1526
1023.45	exclusion1527
1024.18	exclusion1528
1024.51	exclusion1529
1025.42	exclusion1530
1025.86	exclusion1531
1026.79	exclusion1532
1027.46	exclusion1533
1028.02	exclusion1534
1028.98	exclusion1535
1029.51	exclusion0223
1030.46	exclusion1536
1030.53	exclusion0224
1031.47	exclusion1537
1032.46	exclusion1538
1032.86	exclusion1539
1033.15	exclusion1540
1033.52	exclusion1541
1034.02	exclusion1542
1034.8	exclusion0225
1035.54	exclusion0226
1035.55	exclusion1543
1036.2	exclusion1544
1036.53	exclusion1545
1036.77	exclusion1546
1037.45	exclusion1547
1038.03	exclusion0227
1038.26	exclusion0228
1038.46	exclusion0229
1038.98	exclusion1548
1039.29	exclusion1549
1039.5	exclusion1550
1040.04	exclusion1551
1040.51	exclusion1552
1041.47	exclusion1553
1041.77	exclusion1554
1042.02	exclusion1555
1042.52	exclusion1556
1043.14	exclusion1557
1044.17	exclusion1558
1044.52	exclusion1559
1044.97	exclusion1560
1045.46	exclusion1561
1046.5	exclusion0230
1046.5	exclusion1562
1047.5	exclusion0231
1047.82	exclusion1563
1048.05	exclusion1564
1048.84	exclusion1565
1049.47	exclusion1566
1049.87	exclusion1567
1050.51	exclusion1568
1050.77	exclusion1569
1051.47	exclusion1570
1052	exclusion0232
1052.53	exclusion1571
1053.06	exclusion1572
1053.53	exclusion1573
1053.84	exclusion1574
1054.5	exclusion1575
1055.04	exclusion1576
1055.48	exclusion1577
1056.04	exclusion1578
1056.52	exclusion1579
1057.55	exclusion0233
1057.56	exclusion1580
1057.84	exclusion1581
1058.07	exclusion1582
1058.48	exclusion1583
1059.27	exclusion1584
1059.48	exclusion1585
1060.03	exclusion1586
1060.53	exclusion1587
1061.02	exclusion1588
1061.83	exclusion1589
1062.24	exclusion1590
1062.54	exclusion1591
1063.01	exclusion1592
1063.48	exclusion1593
1064.48	exclusion1594
1065.47	exclusion1595
1066.11	exclusion0234
1066.54	exclusion0235
1067.04	exclusion1596
1067.49	exclusion1597
1067.53	exclusion0236
1068.04	exclusion1598
1068.47	exclusion1599
1069.03	exclusion0237
1069.45	exclusion0238
1070.06	exclusion1600
1070.52	exclusion1601
1071.15	exclusion1602
1071.54	exclusion1603
1072.07	exclusion0239
1072.54	exclusion0240
1072.84	exclusion0241
1072.87	exclusion1604
1073.53	exclusion1605
1074.04	exclusion1606
1074.55	exclusion0242
1074.85	exclusion0243
1075.13	exclusion0244
1075.52	exclusion0245
1075.53	exclusion1607
1076.06	exclusion1608
1077.04	exclusion1609
1077.54	exclusion1610
1078.99	exclusion1611
1079.51	exclusion1612
1080.5	exclusion1613
1080.85	exclusion1614
1081.53	exclusion1615
1082.19	exclusion1616
1082.53	exclusion1617
1083.55	exclusion0246
1083.58	exclusion1618
1084.06	exclusion1619
1084.55	exclusion1620
1085.04	exclusion1621
1085.53	exclusion1622
1086.05	exclusion1623
1086.49	exclusion1624
1086.99	exclusion0247
1087.55	exclusion0248
1087.55	exclusion1625
1087.88	exclusion1626
1088.24	exclusion1627
1088.49	exclusion1628
1089	exclusion0249
1089.53	exclusion0250
1090.05	exclusion0251
1090.06	exclusion1629
1090.53	exclusion1630
1091.06	exclusion1631
1091.89	exclusion1632
1092.5	exclusion0252
1093.03	exclusion0253
1093.53	exclusion1633
1093.87	exclusion1634
1094.55	exclusion1635
1095.5	exclusion1636
1095.86	exclusion1637
1096.12	exclusion1638
1097.16	exclusion0254
1097.29	exclusion1639
1097.54	exclusion1640
1098.2	exclusion1641
1099.29	exclusion0255
1099.53	exclusion1642
1100.03	exclusion0256
1100.56	exclusion0257
1100.81	exclusion0258
1101.09	exclusion0259
1101.09	exclusion1643
1102.22	exclusion1644
1102.51	exclusion1645
1102.88	exclusion1646
1103.99	exclusion1647
1104.22	exclusion1648
1104.58	exclusion1649
1105.54	exclusion1650
1105.77	exclusion1651
1106.53	exclusion1652
1107.54	exclusion1653
1108.05	exclusion0260
1108.58	exclusion1654
1109.52	exclusion1655
1109.88	exclusion1656
1110.23	exclusion1657
1110.91	exclusion0261
1111.54	exclusion0262
1111.56	exclusion1658
1111.87	exclusion1659
1112.08	exclusion1660
1112.8	exclusion1661
1113	exclusion1662
1113.52	exclusion1663
1114.04	exclusion0263
1114.85	exclusion0264
1114.94	exclusion1664
1115.55	exclusion1665
1116.08	exclusion1666
1116.88	exclusion1667
1117.52	exclusion1668
1118.09	exclusion1669
1118.58	exclusion1670
1118.86	exclusion1671
1119.89	exclusion1672
1120.52	exclusion1673
1121.05	exclusion1674
1121.56	exclusion0265
1121.88	exclusion0266
1122.19	exclusion1675
1122.51	exclusion1676
1123.21	exclusion1677
1123.56	exclusion1678
1124.57	exclusion1679
1125.02	exclusion1680
1125.54	exclusion1681
1126.04	exclusion1682
1126.54	exclusion0267
1127	exclusion0268
1127.21	exclusion0269
1127.55	exclusion1683
1127.87	exclusion1684
1128.09	exclusion1685
1128.53	exclusion1686
1129.58	exclusion0270
1130.12	exclusion0271
1130.21	exclusion1687
1130.54	exclusion0272
1130.58	exclusion1688
1131.03	exclusion1689
1131.57	exclusion1690
1132.2	exclusion1691
1132.87	exclusion1692
1133.08	exclusion1693
1133.62	exclusion1694
1133.89	exclusion1695
1134.54	exclusion1696
1135.11	exclusion1697
1136.04	exclusion1698
1136.53	exclusion1699
1137.44	exclusion1700
1138.55	exclusion0273
1138.55	exclusion1701
1139.18	exclusion1702
1139.54	exclusion1703
1140.2	exclusion0274
1140.58	exclusion0275
1140.83	exclusion0276
1141.52	exclusion1704
1141.9	exclusion1705
1142.51	exclusion1706
1143.05	exclusion1707
1143.56	exclusion1708
1144.09	exclusion0277
1144.54	exclusion0278
1145.04	exclusion1709
1145.51	exclusion0279
1145.53	exclusion1710
1146.56	exclusion1711
1147	exclusion1712
1147.53	exclusion1713
1148.07	exclusion1714
1148.56	exclusion1715
1149.06	exclusion1716
1149.56	exclusion1717
1150.56	exclusion0280
1150.56	exclusion1718
1151.05	exclusion1719
1151.6	exclusion1720
1152.12	exclusion1721
1152.55	exclusion1722
1153.54	exclusion1723
1154.2	exclusion1724
1154.55	exclusion1725
1155.08	exclusion1726
1156.07	exclusion1727
1156.52	exclusion1728
1157.56	exclusion1729
1158.23	exclusion1730
1158.51	exclusion1731
1159.44	exclusion1732
1159.64	exclusion1733
1159.91	exclusion1734
1161.55	exclusion0281
1161.57	exclusion1735
1162.04	exclusion1736
1162.58	exclusion1737
1163.03	exclusion1738
1163.58	exclusion0282
1163.89	exclusion0283
1164.56	exclusion1739
1165.57	exclusion1740
1166.27	exclusion0284
1166.53	exclusion0285
1166.9	exclusion0286
1167.2	exclusion1741
1167.21	exclusion0287
1167.52	exclusion1742
1168.2	exclusion1743
1168.55	exclusion1744
1169.58	exclusion1745
1170.08	exclusion0288
1170.56	exclusion0289
1171.09	exclusion1746
1171.61	exclusion1747
1172.54	exclusion0290
1173.26	exclusion0291
1173.27	exclusion1748
1173.56	exclusion1749
1174.54	exclusion1750
1175.48	exclusion1751
1176	exclusion0292
1176.58	exclusion0293
1176.59	exclusion1752
1177.58	exclusion1753
1178.09	exclusion1754
1178.5	exclusion1755
1179.08	exclusion0294
1179.58	exclusion1756
1180.14	exclusion1757
1180.94	exclusion0295
1181.56	exclusion1758
1181.91	exclusion0296
1182.54	exclusion1759
1182.93	exclusion1760
1183.53	exclusion0297
1184.1	exclusion1761
1184.55	exclusion1762
1185.54	exclusion1763
1186.47	exclusion0298
1187.05	exclusion0299
1187.1	exclusion1764
1187.58	exclusion1765
1188.57	exclusion1766
1189.54	exclusion1767
1189.91	exclusion1768
1190.58	exclusion0300
1191.08	exclusion0301
1192.06	exclusion0302
1192.62	exclusion0303
1192.62	exclusion1769
1192.89	exclusion1770
1193.59	exclusion1771
1194.23	exclusion0304
1195.03	exclusion0305
1195.03	exclusion1772
1195.25	exclusion1773
1196.25	exclusion1774
1196.54	exclusion1775
1197.55	exclusion0306
1197.55	exclusion1776
1198.55	exclusion1777
1199.06	exclusion0307
1200.23	exclusion1778
1200.56	exclusion1779
1200.57	exclusion0308
1200.84	exclusion1780
1201.11	exclusion1781
1202.05	exclusion0309
1202.57	exclusion0310
1202.57	exclusion1782
1203.5	exclusion1783
1204.53	exclusion0311
1204.54	exclusion1784
1204.91	exclusion1785
1205.63	exclusion1786
1206.03	exclusion1787
1206.59	exclusion1788
1207.23	exclusion0312
1207.88	exclusion1789
1208.87	exclusion1790
1209.91	exclusion1791
1210.64	exclusion1792
1211.01	exclusion1793
1211.6	exclusion1794
1212.25	exclusion1795
1212.76	exclusion0313
1213.52	exclusion0314
1213.61	exclusion1796
1214.58	exclusion1797
1215.65	exclusion1798
1216.12	exclusion1799
1217.14	exclusion0315
1217.61	exclusion0316
1217.86	exclusion1800
1218.54	exclusion1801
1219.58	exclusion1802
1220.22	exclusion0317
1220.58	exclusion0318
1221.12	exclusion1803
1222.07	exclusion0319
1223.05	exclusion0320
1223.05	exclusion1804
1223.57	exclusion1805
1224.08	exclusion1806
1224.59	exclusion1807
1225.09	exclusion0321
1225.6	exclusion0322
1225.92	exclusion1808
1226.62	exclusion1809
1227.13	exclusion1810
1228.28	exclusion1811
1228.82	exclusion1812
1229.35	exclusion0323
1229.56	exclusion0324
1230.06	exclusion1813
1230.66	exclusion0325
1231.11	exclusion0326
1232.05	exclusion1814
1232.59	exclusion0327
1233.1	exclusion0328
1233.3	exclusion1815
1234.12	exclusion1816
1235.07	exclusion1817
1235.58	exclusion1818
1237.06	exclusion0329
1237.12	exclusion1819
1237.95	exclusion0330
1240.06	exclusion0331
1241.05	exclusion1820
1241.64	exclusion1821
1241.87	exclusion1822
1243.3	exclusion0332
1244.09	exclusion0333
1245.11	exclusion1823
1245.92	exclusion1824
1246.97	exclusion1825
1247.36	exclusion1826
1247.59	exclusion1827
1248.57	exclusion1828
1249.04	exclusion1829
1249.65	exclusion0334
1250.6	exclusion0335
1250.6	exclusion1830
1252.19	exclusion1831
1252.2	exclusion0336
1252.59	exclusion1832
1253.07	exclusion1833
1253.59	exclusion1834
1254.63	exclusion1835
1255.14	exclusion0337
1256.59	exclusion0338
1256.79	exclusion1836
1257.09	exclusion0339
1257.09	exclusion1837
1257.64	exclusion0340
1258.57	exclusion1838
1259.21	exclusion1839
1260.13	exclusion0341
1260.63	exclusion1840
1260.64	exclusion0342
1261.6	exclusion0343
1263.27	exclusion0344
1264.07	exclusion0345
1264.16	exclusion1841
1265.08	exclusion1842
1265.59	exclusion1843
1265.97	exclusion1844
1266.61	exclusion0346
1267.25	exclusion0347
1268.19	exclusion0348
1268.81	exclusion0349
1269.15	exclusion0350
1270.26	exclusion0351
1270.27	exclusion1845
1271.18	exclusion1846
1272.11	exclusion0352
1272.67	exclusion0353
1272.68	exclusion1847
1274.07	exclusion0354
1275.16	exclusion0355
1275.62	exclusion0356
1275.65	exclusion1848
1276.64	exclusion1849
1277.14	exclusion0357
1277.67	exclusion0358
1278.46	exclusion0359
1279.01	exclusion0360
1279.02	exclusion1850
1279.61	exclusion1851
1283.66	exclusion0361
1283.66	exclusion1852
1284.64	exclusion1853
1286.65	exclusion0362
1286.66	exclusion1854
1287.08	exclusion1855
1287.66	exclusion0363
1288.63	exclusion0364
1288.64	exclusion1856
1289.45	exclusion1857
1291.08	exclusion1858
1292.39	exclusion1859
1293.18	exclusion1860
1294.1	exclusion0365
1294.61	exclusion1861
1295.33	exclusion1862
1296.64	exclusion0366
1298.08	exclusion1863
1298.58	exclusion0367
1299.13	exclusion0368
1300.07	exclusion1864
1301.06	exclusion1865
1301.57	exclusion0369
1302.09	exclusion1866
1302.1	exclusion0370
1304.08	exclusion0371
1304.09	exclusion1867
1304.65	exclusion0372
1305.69	exclusion0373
1306.06	exclusion0374
1307.12	exclusion1868
1308	exclusion0375
1309.07	exclusion0376
1310.67	exclusion0377
1311.63	exclusion0378
1312.61	exclusion1869
1312.67	exclusion0379
1313.62	exclusion0380
1313.62	exclusion1870
1314.61	exclusion0381
1315.13	exclusion0382
1315.59	exclusion1871
1315.69	exclusion0383
1316.64	exclusion0384
1318.03	exclusion0385
1318.61	exclusion0386
1319.74	exclusion1872
1320.09	exclusion0387
1320.66	exclusion1873
1321.12	exclusion0388
1321.12	exclusion1874
1322.61	exclusion0389
1323.6	exclusion0390
1324.18	exclusion1875
1324.61	exclusion1876
1325.11	exclusion0391
1326.1	exclusion0392
1328.19	exclusion0393
1328.25	exclusion1877
1330.61	exclusion0394
1331.19	exclusion0395
1331.2	exclusion1878
1331.82	exclusion0396
1332.12	exclusion0397
1332.19	exclusion1879
1332.65	exclusion0398
1333.65	exclusion0399
1333.65	exclusion1880
1334.06	exclusion0400
1335.19	exclusion0401
1335.67	exclusion0402
1335.68	exclusion1881
1336.17	exclusion0403
1337.18	exclusion1882
1337.19	exclusion0404
1339.66	exclusion0405
1339.68	exclusion1883
1341.16	exclusion0406
1341.71	exclusion1884
1342.13	exclusion0407
1342.13	exclusion1885
1343.68	exclusion0408
1344.18	exclusion1886
1344.63	exclusion0409
1346.2	exclusion1887
1346.61	exclusion1888
1346.62	exclusion0410
1347.12	exclusion0411
1347.63	exclusion1889
1348.36	exclusion0412
1348.36	exclusion1890
1348.67	exclusion0413
1349.1	exclusion0414
1349.63	exclusion0415
1351.64	exclusion0416
1352.66	exclusion0417
1352.66	exclusion1891
1354.16	exclusion0418
1354.19	exclusion1892
1354.68	exclusion0419
1355.21	exclusion0420
1355.61	exclusion0421
1355.65	exclusion1893
1356.17	exclusion0422
1356.66	exclusion0423
1356.72	exclusion1894
1357.19	exclusion1895
1357.61	exclusion0424
1359.64	exclusion0425
1360.23	exclusion0426
1361.19	exclusion1896
1361.7	exclusion0427
1363.66	exclusion0428
1364.21	exclusion0429
1365.18	exclusion1897
1365.19	exclusion0430
1365.69	exclusion0431
1366.64	exclusion0432
1367.7	exclusion0433
1368.17	exclusion0434
1368.17	exclusion1898
1368.69	exclusion1899
1368.74	exclusion0435
1371.2	exclusion0436
1372.19	exclusion0437
1373.15	exclusion0438
1374.18	exclusion0439
1374.38	exclusion1900
1374.68	exclusion1901
1375.7	exclusion0440
1376.17	exclusion0441
1376.21	exclusion1902
1376.68	exclusion0442
1377.18	exclusion1903
1377.19	exclusion0443
1380.13	exclusion0444
1380.13	exclusion1904
1381.15	exclusion0445
1381.15	exclusion1905
1382.04	exclusion0446
1382.71	exclusion1906
1382.72	exclusion0447
1383.62	exclusion0448
1384.69	exclusion0449
1384.69	exclusion1907
1385.11	exclusion1908
1385.12	exclusion0450
1387.2	exclusion0451
1387.2	exclusion1909
1388.7	exclusion0452
1389.68	exclusion0453
1390.19	exclusion1910
1392.67	exclusion0454
1392.69	exclusion1911
1395.15	exclusion0455
1395.16	exclusion1912
1395.68	exclusion0456
1395.68	exclusion1913
1396.7	exclusion0457
1397.11	exclusion1914
1397.12	exclusion0458
1397.73	exclusion0459
1398.71	exclusion1915
1399.21	exclusion0460
1399.69	exclusion1916
1399.7	exclusion0461
1402.16	exclusion0462
1402.16	exclusion1917
1402.79	exclusion0463
1403.67	exclusion0464
1404.17	exclusion1918
1404.44	exclusion0465
1405.23	exclusion0466
1405.23	exclusion1919
1406.31	exclusion1920
1406.33	exclusion0467
1406.66	exclusion0468
1407.11	exclusion0469
1407.12	exclusion1921
1408.36	exclusion0470
1413.19	exclusion1922
1413.22	exclusion0471
1413.64	exclusion0472
1413.71	exclusion1923
1415.02	exclusion0473
1415.68	exclusion0474
1415.69	exclusion1924
1417.66	exclusion0475
1417.68	exclusion1925
1418.03	exclusion0476
1419.37	exclusion0477
1419.38	exclusion1926
1420.34	exclusion0478
1420.93	exclusion1927
1421.12	exclusion0479
1422.22	exclusion1928
1422.7	exclusion0480
1423.71	exclusion0481
1424.2	exclusion0482
1425.33	exclusion0483
1425.68	exclusion0484
1427.97	exclusion0485
1428.67	exclusion0486
1429.32	exclusion1929
1430.2	exclusion0487
1431.14	exclusion1930
1432.34	exclusion0488
1432.69	exclusion0489
1433.21	exclusion0490
1433.71	exclusion1931
1435.72	exclusion0491
1436.21	exclusion0492
1437.23	exclusion0493
1440.25	exclusion0494
1440.73	exclusion1932
1440.79	exclusion0495
1441.23	exclusion0496
1442.71	exclusion0497
1442.72	exclusion1933
1443.66	exclusion0498
1444.21	exclusion0499
1445.74	exclusion0500
1445.74	exclusion1934
1446.19	exclusion0501
1448.17	exclusion0502
1449.06	exclusion0503
1450.25	exclusion1935
1450.72	exclusion0504
1451.24	exclusion1936
1453.7	exclusion0505
1454.23	exclusion1937
1456.72	exclusion0506
1456.74	exclusion1938
1457.24	exclusion1939
1458.26	exclusion0507
1458.26	exclusion1940
1459.21	exclusion0508
1460.09	exclusion0509
1460.42	exclusion1941
1460.75	exclusion1942
1461.23	exclusion0510
1461.7	exclusion0511
1461.71	exclusion1943
1463.72	exclusion0512
1465.73	exclusion1944
1465.74	exclusion0513
1467.73	exclusion1945
1468.23	exclusion0514
1471.31	exclusion1946
1471.73	exclusion0515
1473.73	exclusion0516
1473.74	exclusion1947
1474.23	exclusion0517
1479.23	exclusion0518
1479.23	exclusion1948
1479.71	exclusion0519
1479.72	exclusion1949
1480.24	exclusion0520
1481.77	exclusion0521
1482.27	exclusion1950
1485.74	exclusion0522
1486.23	exclusion1951
1487.33	exclusion0523
1489.72	exclusion0524
1489.73	exclusion1952
1490.72	exclusion1953
1490.73	exclusion0525
1492.77	exclusion0526
1492.77	exclusion1954
1493.77	exclusion0527
1497.22	exclusion1955
1497.73	exclusion0528
1498.24	exclusion1956
1498.73	exclusion0529
1504.74	exclusion0530
1507.24	exclusion0531
1507.24	exclusion1957
1507.74	exclusion0532
1509.24	exclusion0533
1510.28	exclusion1958
1510.29	exclusion0534
1512.19	exclusion0535
1512.69	exclusion1959
1512.7	exclusion0536
1514.74	exclusion1960
1515.24	exclusion0537
1518.25	exclusion0538
1519.22	exclusion0539
1520.79	exclusion0540
1522.2	exclusion0541
1524.25	exclusion0542
1524.25	exclusion1961
1528.3	exclusion0543
1528.32	exclusion1962
1532.74	exclusion0544
1532.76	exclusion1963
1535.75	exclusion0545
1537.22	exclusion0546
1537.29	exclusion1964
1537.73	exclusion0547
1543.74	exclusion0548
1544.29	exclusion1965
1553.26	exclusion0549
1553.78	exclusion0550
1553.8	exclusion1966
1555.25	exclusion0551
1559.76	exclusion0552
1561.27	exclusion0553
1561.75	exclusion1967
1563.3	exclusion1968
1564.79	exclusion0554
1565.79	exclusion0555
1568.27	exclusion0556
1568.27	exclusion1969
1569.27	exclusion0557
1570.29	exclusion0558
1572.26	exclusion0559
1572.26	exclusion1970
1574.3	exclusion1971
1575.32	exclusion1972
1575.8	exclusion0560
1576.43	exclusion0561
1579.25	exclusion0562
1579.26	exclusion1973
1580.48	exclusion0563
1580.51	exclusion1974
1583.23	exclusion0564
1584.31	exclusion0565
1584.32	exclusion1975
1589.77	exclusion0566
1589.78	exclusion1976
1592.33	exclusion0567
1596.28	exclusion0568
1599.72	exclusion0569
1635.31	exclusion1977
1635.33	exclusion0570
1643.75	exclusion0571
1648.81	exclusion0572
1654.77	exclusion0573
1656.31	exclusion0574
1656.32	exclusion1978
1662.32	exclusion0575
1662.32	exclusion1979
1663.84	exclusion0576
1664.33	exclusion0577
1667.28	exclusion1980
1667.33	exclusion0578
1668.3	exclusion0579
1671.31	exclusion0580
1671.84	exclusion1981
1673.32	exclusion1982
1673.35	exclusion0581
1675.31	exclusion1983
1675.33	exclusion0582
1677.31	exclusion0583
1677.81	exclusion0584
1678.32	exclusion1984
1679.4	exclusion0585
1679.8	exclusion1985
1682.8	exclusion0586
1683.3	exclusion0587
1684.32	exclusion0588
1684.32	exclusion1986
1684.85	exclusion1987
1686.39	exclusion0589
1687.38	exclusion1988
1687.81	exclusion0590
1688.81	exclusion0591
1690.39	exclusion0592
1690.84	exclusion1989
1698.33	exclusion0593
1698.34	exclusion1990
1700.37	exclusion0594
1701.33	exclusion1991
1701.81	exclusion0595
1707.86	exclusion0596
1708.36	exclusion1992
1760.89	exclusion0597
1760.89	exclusion1993
1764.34	exclusion0598
1773.89	exclusion0599
1773.89	exclusion1994
1775.34	exclusion0600
1780.39	exclusion0601
1780.89	exclusion1995
1784.88	exclusion1996
1784.89	exclusion0602
1791.88	exclusion0603
1791.88	exclusion1997
1802.39	exclusion0604
1809.4	exclusion0605

## Sheet: Pass 4 reject mass list
MS Mass	Name
300.14	exclusion0001
300.19	exclusion0002
300.71	exclusion0003
301.67	exclusion0004
302.19	exclusion0005
302.2	exclusion0006
302.59	exclusion0007
302.8	exclusion0008
303.84	exclusion0009
304.11	exclusion0010
304.16	exclusion0011
304.39	exclusion0012
304.66	exclusion0013
305.81	exclusion0014
306.18	exclusion0015
306.5	exclusion0016
306.84	exclusion0017
308.14	exclusion0018
308.66	exclusion0925
308.7	exclusion0019
309.18	exclusion0020
309.48	exclusion0021
309.67	exclusion0022
310.46	exclusion0023
311.1	exclusion0926
311.67	exclusion0024
312.17	exclusion0025
312.5	exclusion0026
313.17	exclusion0927
313.72	exclusion0027
314.7	exclusion0028
314.86	exclusion0029
315.47	exclusion0928
315.7	exclusion0929
316.87	exclusion0030
317.16	exclusion0031
317.64	exclusion0032
318.16	exclusion0033
318.49	exclusion0034
318.69	exclusion0035
319.14	exclusion0036
320.14	exclusion0037
320.49	exclusion0038
320.66	exclusion0039
320.71	exclusion0040
321.24	exclusion0930
321.66	exclusion0931
321.68	exclusion0932
322.2	exclusion0041
322.57	exclusion0042
324.15	exclusion0043
324.18	exclusion0044
325.7	exclusion0045
325.85	exclusion0046
326.18	exclusion0047
327.01	exclusion0048
327.67	exclusion0049
328.11	exclusion0050
328.69	exclusion0933
329.71	exclusion0051
330.19	exclusion0052
330.19	exclusion0053
330.83	exclusion0934
332.14	exclusion0054
332.2	exclusion0055
332.69	exclusion0056
333.15	exclusion0057
333.42	exclusion0058
333.83	exclusion0059
334.52	exclusion0060
335.12	exclusion0061
335.18	exclusion0062
335.68	exclusion0935
336.19	exclusion0063
336.73	exclusion0064
337.13	exclusion0065
337.51	exclusion0066
337.84	exclusion0067
338.67	exclusion0936
338.69	exclusion0937
339.17	exclusion0938
339.68	exclusion0068
340.18	exclusion0069
340.69	exclusion0939
340.83	exclusion0940
341.53	exclusion0070
341.66	exclusion0071
341.84	exclusion0072
341.91	exclusion0073
342.84	exclusion0941
343.49	exclusion0074
343.73	exclusion0075
344.23	exclusion0076
344.5	exclusion0077
345.13	exclusion0942
345.15	exclusion0943
345.7	exclusion0078
346.01	exclusion0079
346.19	exclusion0080
346.22	exclusion0081
346.71	exclusion0944
346.85	exclusion0945
346.93	exclusion0946
347.17	exclusion0947
347.68	exclusion0082
347.85	exclusion0083
348.21	exclusion0084
348.6	exclusion0085
348.65	exclusion0086
349.23	exclusion0087
349.68	exclusion0088
350.42	exclusion0089
350.67	exclusion0090
351.19	exclusion0091
351.4	exclusion0092
351.71	exclusion0093
352.17	exclusion0094
352.21	exclusion0095
352.65	exclusion0096
353.18	exclusion0948
353.19	exclusion0949
353.7	exclusion0097
353.8	exclusion0098
353.92	exclusion0099
354.21	exclusion0100
354.52	exclusion0101
354.64	exclusion0102
355.55	exclusion0103
355.86	exclusion0104
356.14	exclusion0105
356.69	exclusion0950
356.87	exclusion0951
357.19	exclusion0952
357.23	exclusion0953
358.22	exclusion0106
358.5	exclusion0107
358.71	exclusion0108
358.84	exclusion0109
359.83	exclusion0110
360.36	exclusion0111
360.7	exclusion0112
361.42	exclusion0113
361.69	exclusion0114
362.12	exclusion0115
363.2	exclusion0116
363.66	exclusion0117
363.83	exclusion0118
364.13	exclusion0119
364.71	exclusion0120
364.86	exclusion0121
365.23	exclusion0122
365.56	exclusion0123
365.8	exclusion0124
366.42	exclusion0125
366.7	exclusion0126
367.21	exclusion0127
367.22	exclusion0128
367.49	exclusion0129
367.7	exclusion0130
368.22	exclusion0954
368.86	exclusion0955
369.16	exclusion0956
369.26	exclusion0957
369.86	exclusion0131
370.18	exclusion0132
370.77	exclusion0133
371.17	exclusion0134
371.54	exclusion0135
371.67	exclusion0136
372.22	exclusion0958
372.23	exclusion0959
372.83	exclusion0137
373.19	exclusion0138
373.19	exclusion0139
374.23	exclusion0140
374.67	exclusion0141
375.21	exclusion0142
375.71	exclusion0143
376.19	exclusion0144
376.69	exclusion0960
377.68	exclusion0961
378.22	exclusion0962
378.22	exclusion0963
378.52	exclusion0964
379.2	exclusion0965
379.71	exclusion0145
379.87	exclusion0146
380.19	exclusion0147
380.7	exclusion0966
380.8	exclusion0148
381.24	exclusion0149
382.17	exclusion0150
382.19	exclusion0151
382.85	exclusion0152
383.2	exclusion0153
383.33	exclusion0154
383.49	exclusion0155
384.17	exclusion0156
384.52	exclusion0157
385.17	exclusion0158
385.54	exclusion0159
385.7	exclusion0160
386.19	exclusion0161
386.25	exclusion0162
386.58	exclusion0163
387.21	exclusion0164
387.72	exclusion0165
388.2	exclusion0166
388.23	exclusion0167
388.5	exclusion0168
388.72	exclusion0169
388.93	exclusion0170
389.89	exclusion0967
390.19	exclusion0968
390.94	exclusion0171
391.21	exclusion0172
391.22	exclusion0173
392.25	exclusion0969
392.87	exclusion0174
393.51	exclusion0175
393.73	exclusion0176
394.75	exclusion0177
394.89	exclusion0178
395.2	exclusion0179
395.24	exclusion0180
395.55	exclusion0181
395.7	exclusion0182
396.18	exclusion0970
396.2	exclusion0971
397.13	exclusion0183
397.21	exclusion0184
397.39	exclusion0185
397.68	exclusion0186
397.71	exclusion0187
398.54	exclusion0188
399.18	exclusion0189
399.22	exclusion0190
399.53	exclusion0191
400.76	exclusion0192
400.9	exclusion0193
401.23	exclusion0194
401.34	exclusion0195
401.41	exclusion0196
401.66	exclusion0197
402.23	exclusion0972
402.25	exclusion0198
402.44	exclusion0973
402.53	exclusion0974
403.22	exclusion0975
403.72	exclusion0199
404.19	exclusion0200
404.54	exclusion0201
405.52	exclusion0202
405.73	exclusion0203
406.22	exclusion0204
407.19	exclusion0205
407.19	exclusion0206
407.19	exclusion0207
407.76	exclusion0976
408.19	exclusion0977
409.2	exclusion0978
409.23	exclusion0979
409.86	exclusion0208
410.21	exclusion0209
410.72	exclusion0210
411.21	exclusion0211
411.36	exclusion0212
412.75	exclusion0980
413.23	exclusion0981
413.77	exclusion0213
414.22	exclusion0214
414.52	exclusion0215
414.73	exclusion0216
414.87	exclusion0217
415.76	exclusion0218
416.71	exclusion0982
416.71	exclusion0983
417.22	exclusion0219
417.22	exclusion0220
417.7	exclusion0221
417.95	exclusion0222
418.28	exclusion0223
418.57	exclusion0224
418.73	exclusion0225
419.2	exclusion0226
419.21	exclusion0227
420.22	exclusion0984
420.93	exclusion0228
421.26	exclusion0229
421.72	exclusion0230
421.85	exclusion0231
422.25	exclusion0232
423.21	exclusion0233
423.44	exclusion0234
423.7	exclusion0235
423.73	exclusion0236
423.96	exclusion0237
424.24	exclusion0238
424.69	exclusion0239
425.72	exclusion0240
425.96	exclusion0241
426.24	exclusion0242
426.73	exclusion0243
427.77	exclusion0244
427.96	exclusion0245
428.54	exclusion0246
428.71	exclusion0247
429.96	exclusion0248
430.25	exclusion0249
430.54	exclusion0250
430.75	exclusion0251
431.27	exclusion0985
432.46	exclusion0252
432.69	exclusion0253
433.01	exclusion0254
433.23	exclusion0255
433.24	exclusion0256
433.74	exclusion0257
433.86	exclusion0258
434.72	exclusion0986
435.73	exclusion0987
436.29	exclusion0259
436.43	exclusion0260
436.53	exclusion0261
436.74	exclusion0262
437.23	exclusion0263
438.2	exclusion0988
438.24	exclusion0989
439.24	exclusion0990
440.21	exclusion0991
440.26	exclusion0992
441.21	exclusion0993
441.71	exclusion0264
442.25	exclusion0265
442.25	exclusion0994
442.9	exclusion0266
443.23	exclusion0267
443.26	exclusion0268
443.71	exclusion0269
443.92	exclusion0270
444.23	exclusion0271
444.26	exclusion0272
444.76	exclusion0995
444.87	exclusion0996
445.24	exclusion0997
446.23	exclusion0998
446.75	exclusion0273
447.24	exclusion0274
448.2	exclusion0275
448.63	exclusion0276
448.97	exclusion0277
449.19	exclusion0278
449.27	exclusion0279
449.58	exclusion0280
450.24	exclusion0281
450.45	exclusion0282
450.55	exclusion0283
450.73	exclusion0284
451.19	exclusion0285
451.22	exclusion0286
451.88	exclusion0287
452.24	exclusion0288
452.72	exclusion0289
452.92	exclusion0290
453.22	exclusion0291
453.47	exclusion0292
454.26	exclusion0293
454.71	exclusion0294
455.22	exclusion0295
455.23	exclusion0296
455.24	exclusion0297
455.72	exclusion0298
456.25	exclusion0299
456.74	exclusion0300
457.73	exclusion0301
457.89	exclusion0302
458.23	exclusion0303
458.26	exclusion0304
459.02	exclusion0305
459.22	exclusion0306
459.57	exclusion0307
459.74	exclusion0308
460.76	exclusion0309
461.25	exclusion0310
461.62	exclusion0311
461.72	exclusion0312
462.2	exclusion0313
462.91	exclusion0314
463.23	exclusion0315
463.28	exclusion0316
463.73	exclusion0317
464.29	exclusion0318
464.52	exclusion0319
464.73	exclusion0320
464.76	exclusion0321
465.19	exclusion0322
466.24	exclusion0323
466.72	exclusion0324
467.23	exclusion0999
467.23	exclusion1000
467.76	exclusion0325
467.88	exclusion0326
468.22	exclusion0327
468.74	exclusion0328
469.24	exclusion0329
469.73	exclusion0330
469.78	exclusion0331
469.87	exclusion0332
470.23	exclusion0333
470.26	exclusion0334
470.78	exclusion1001
470.91	exclusion1002
471.54	exclusion0335
471.78	exclusion0336
472.22	exclusion0337
472.71	exclusion0338
473.27	exclusion0339
473.58	exclusion0340
474.21	exclusion0341
474.21	exclusion0342
474.76	exclusion1003
475.22	exclusion1004
475.75	exclusion0343
475.95	exclusion0344
476.23	exclusion0345
476.7	exclusion0346
476.73	exclusion0347
477.22	exclusion0348
477.26	exclusion0349
477.92	exclusion0350
478.21	exclusion0351
478.78	exclusion1005
478.9	exclusion1006
479.48	exclusion0352
479.77	exclusion0353
479.91	exclusion0354
480.23	exclusion0355
480.24	exclusion0356
480.58	exclusion0357
481.22	exclusion0358
481.31	exclusion0359
481.48	exclusion0360
481.75	exclusion0361
482.27	exclusion0362
483.24	exclusion0363
483.25	exclusion0364
483.75	exclusion0365
484.25	exclusion0366
484.29	exclusion0367
484.57	exclusion0368
484.91	exclusion0369
485.2	exclusion0370
485.28	exclusion0371
486.25	exclusion0372
486.62	exclusion0373
486.77	exclusion0374
486.88	exclusion0375
487.24	exclusion0376
487.75	exclusion0377
488.21	exclusion0378
488.22	exclusion0379
488.74	exclusion0380
489.24	exclusion0381
489.25	exclusion0382
489.55	exclusion0383
489.95	exclusion0384
490.23	exclusion0385
490.26	exclusion0386
490.78	exclusion0387
491.05	exclusion0388
491.25	exclusion0389
491.26	exclusion0390
491.74	exclusion0391
492.25	exclusion0392
492.5	exclusion0393
493.23	exclusion0394
493.25	exclusion0395
493.76	exclusion0396
494.26	exclusion0397
494.77	exclusion0398
494.92	exclusion0399
495.27	exclusion0400
495.72	exclusion0401
495.76	exclusion0402
496.19	exclusion0403
496.74	exclusion1007
497.49	exclusion1008
498.24	exclusion0404
498.27	exclusion0405
498.76	exclusion0406
499.26	exclusion0407
499.55	exclusion0408
499.8	exclusion0409
499.95	exclusion0410
500.56	exclusion0411
500.7	exclusion0412
500.79	exclusion0413
501.21	exclusion0414
501.26	exclusion0415
501.57	exclusion0416
501.78	exclusion0417
502.24	exclusion0418
502.76	exclusion0419
503.11	exclusion0420
503.25	exclusion0421
503.59	exclusion0422
503.71	exclusion0423
504.22	exclusion0424
504.23	exclusion0425
505.23	exclusion0426
505.25	exclusion0427
505.58	exclusion0428
505.94	exclusion0429
506.26	exclusion0430
506.27	exclusion0431
506.81	exclusion0432
506.91	exclusion0433
507.25	exclusion0434
507.27	exclusion0435
507.8	exclusion1009
507.88	exclusion1010
507.99	exclusion1011
508.26	exclusion1012
508.78	exclusion0436
509.24	exclusion0437
509.26	exclusion0438
509.29	exclusion0439
509.76	exclusion1013
510.28	exclusion1014
510.76	exclusion1015
511.26	exclusion0440
511.26	exclusion0441
511.76	exclusion0442
512.23	exclusion0443
512.28	exclusion0444
512.56	exclusion0445
512.75	exclusion0446
513.24	exclusion0447
513.63	exclusion0448
513.77	exclusion0449
514.57	exclusion0450
514.81	exclusion0451
515.28	exclusion0452
515.78	exclusion0453
515.92	exclusion0454
516.23	exclusion0455
516.8	exclusion0456
517.24	exclusion0457
517.25	exclusion0458
517.73	exclusion0459
518.24	exclusion0460
518.65	exclusion0461
518.78	exclusion0462
519.14	exclusion0463
519.73	exclusion0464
519.93	exclusion0465
520.31	exclusion0466
520.92	exclusion0467
521.02	exclusion0468
521.24	exclusion0469
521.53	exclusion0470
521.76	exclusion0471
522.24	exclusion0472
522.6	exclusion0473
522.77	exclusion0474
523.29	exclusion0475
523.52	exclusion0476
524.22	exclusion0477
524.59	exclusion0478
524.77	exclusion0479
524.81	exclusion0480
524.89	exclusion0481
525.24	exclusion0482
526.21	exclusion0483
526.44	exclusion0484
526.59	exclusion0485
526.77	exclusion0486
527.76	exclusion0487
528.24	exclusion0488
529.23	exclusion0489
529.79	exclusion0490
530.26	exclusion0491
530.3	exclusion0492
530.74	exclusion0493
531.29	exclusion0494
531.75	exclusion0495
532.25	exclusion0496
532.58	exclusion0497
532.77	exclusion1016
533.28	exclusion0498
533.63	exclusion0499
533.76	exclusion0500
533.9	exclusion0501
534.28	exclusion0502
534.71	exclusion0503
535.27	exclusion0504
535.59	exclusion0505
535.76	exclusion0506
536.09	exclusion0507
536.28	exclusion0508
536.33	exclusion0509
536.51	exclusion0510
537.79	exclusion0511
537.8	exclusion0512
537.95	exclusion0513
538.29	exclusion0514
538.77	exclusion0515
538.78	exclusion0516
539.3	exclusion1017
539.72	exclusion1018
540.27	exclusion1019
540.78	exclusion0517
540.94	exclusion0518
541.26	exclusion0519
541.76	exclusion0520
542.31	exclusion0521
542.78	exclusion0522
542.92	exclusion0523
543.27	exclusion0524
543.32	exclusion0525
543.76	exclusion0526
543.95	exclusion0527
544.22	exclusion0528
544.3	exclusion0529
544.51	exclusion0530
544.76	exclusion1020
545.25	exclusion1021
545.76	exclusion0531
546.02	exclusion0532
546.28	exclusion0533
546.61	exclusion0534
546.75	exclusion0535
547.28	exclusion0536
547.31	exclusion0537
547.61	exclusion0538
547.77	exclusion0539
548.24	exclusion0540
548.77	exclusion1022
548.79	exclusion0541
549.27	exclusion0542
549.75	exclusion0543
549.92	exclusion0544
549.98	exclusion0545
550.26	exclusion0546
550.78	exclusion0547
551.28	exclusion0548
551.78	exclusion0549
551.95	exclusion0550
552.04	exclusion0551
552.29	exclusion0552
552.74	exclusion0553
553.28	exclusion0554
553.3	exclusion0555
553.59	exclusion0556
553.77	exclusion0557
553.82	exclusion0558
554.37	exclusion0559
554.75	exclusion0560
555.29	exclusion0561
555.31	exclusion0562
555.61	exclusion0563
555.64	exclusion0564
555.75	exclusion0565
556.9	exclusion0566
557.26	exclusion0567
557.3	exclusion0568
558.28	exclusion0569
558.77	exclusion0570
558.78	exclusion0571
559.06	exclusion0572
559.27	exclusion0573
559.56	exclusion0574
559.8	exclusion0575
560.78	exclusion0576
561.29	exclusion0577
561.3	exclusion0578
561.57	exclusion0579
561.79	exclusion0580
562.3	exclusion0581
562.61	exclusion0582
562.78	exclusion0583
563.3	exclusion0584
563.78	exclusion0585
564.27	exclusion0586
564.29	exclusion0587
564.58	exclusion0588
564.82	exclusion0589
565.42	exclusion0590
565.59	exclusion0591
566.22	exclusion0592
566.58	exclusion0593
566.76	exclusion0594
566.86	exclusion0595
567.29	exclusion0596
567.59	exclusion0597
567.81	exclusion0598
568.29	exclusion0599
568.31	exclusion0600
568.75	exclusion0601
569.31	exclusion0602
569.81	exclusion0603
570.08	exclusion0604
570.3	exclusion0605
570.75	exclusion0606
571.27	exclusion0607
571.77	exclusion0608
571.81	exclusion0609
572.3	exclusion0610
572.31	exclusion0611
572.67	exclusion0612
573.29	exclusion0613
573.3	exclusion0614
573.81	exclusion0615
573.96	exclusion0616
574.28	exclusion0617
574.31	exclusion0618
574.63	exclusion0619
574.79	exclusion0620
575.28	exclusion0621
575.8	exclusion0622
575.99	exclusion0623
576.21	exclusion0624
576.25	exclusion0625
576.71	exclusion0626
577.67	exclusion0627
577.83	exclusion0628
577.98	exclusion0629
578.25	exclusion0630
578.26	exclusion0631
578.65	exclusion0632
578.97	exclusion0633
579.34	exclusion0634
579.78	exclusion0635
580.03	exclusion0636
580.3	exclusion0637
580.31	exclusion0638
581	exclusion0639
581.29	exclusion0640
581.83	exclusion0641
581.96	exclusion0642
582.1	exclusion0643
582.25	exclusion0644
582.31	exclusion0645
582.74	exclusion0646
583.03	exclusion0647
583.79	exclusion0648
583.95	exclusion0649
584.27	exclusion0650
584.65	exclusion0651
584.76	exclusion0652
585.26	exclusion1023
585.28	exclusion1024
585.28	exclusion1025
585.65	exclusion1026
586.24	exclusion0653
586.31	exclusion0654
586.75	exclusion0655
587.31	exclusion0656
587.33	exclusion0657
588	exclusion0658
588.28	exclusion0659
588.3	exclusion0660
588.8	exclusion0661
589.3	exclusion0662
590.25	exclusion0663
590.29	exclusion0664
590.8	exclusion0665
590.84	exclusion0666
590.97	exclusion0667
591.34	exclusion0668
591.65	exclusion0669
591.79	exclusion0670
592.31	exclusion0671
592.85	exclusion0672
592.98	exclusion0673
593.16	exclusion0674
593.59	exclusion0675
593.61	exclusion0676
593.81	exclusion0677
594.58	exclusion0678
594.76	exclusion0679
594.8	exclusion0680
595.31	exclusion0681
595.63	exclusion0682
595.76	exclusion0683
595.92	exclusion0684
596.77	exclusion0685
597.28	exclusion0686
597.29	exclusion0687
597.78	exclusion0688
598.31	exclusion0689
598.36	exclusion0690
598.81	exclusion0691
599.35	exclusion0692
599.67	exclusion0693
599.78	exclusion0694
600	exclusion0695
600.26	exclusion0696
600.26	exclusion0697
600.78	exclusion1027
601.3	exclusion0698
601.31	exclusion0699
601.81	exclusion0700
602.26	exclusion0701
602.3	exclusion0702
602.31	exclusion0703
602.84	exclusion1028
603.28	exclusion1029
603.8	exclusion0704
603.98	exclusion0705
604.28	exclusion0706
604.32	exclusion0707
604.32	exclusion0708
604.79	exclusion1030
605.78	exclusion0709
606	exclusion0710
606.28	exclusion0711
606.28	exclusion0712
606.29	exclusion0713
606.98	exclusion0714
607.28	exclusion1031
607.3	exclusion1032
607.3	exclusion1033
607.81	exclusion0715
608.32	exclusion1034
608.85	exclusion0716
608.95	exclusion0717
609.31	exclusion0718
609.85	exclusion1035
610.32	exclusion0719
611.05	exclusion0720
611.27	exclusion0721
611.29	exclusion0722
611.77	exclusion0723
612.32	exclusion1036
612.33	exclusion0724
612.33	exclusion1037
612.35	exclusion1038
613.32	exclusion1039
614.09	exclusion0725
614.14	exclusion0726
614.29	exclusion0727
614.3	exclusion0728
614.77	exclusion0729
615.3	exclusion0730
615.82	exclusion0731
616.28	exclusion0732
616.32	exclusion0733
616.83	exclusion0734
617.31	exclusion0735
617.34	exclusion0736
617.62	exclusion0737
617.8	exclusion0738
617.93	exclusion0739
619.26	exclusion0740
619.3	exclusion0741
619.63	exclusion0742
620.59	exclusion0743
620.81	exclusion0744
621.29	exclusion0745
621.29	exclusion0746
621.66	exclusion0747
621.71	exclusion0748
621.98	exclusion0749
623.32	exclusion0750
623.32	exclusion0751
623.82	exclusion0752
624.01	exclusion0753
624.83	exclusion0754
625.01	exclusion0755
625.3	exclusion0756
625.33	exclusion0757
625.87	exclusion0758
635.29	exclusion1040
635.32	exclusion1041
635.86	exclusion1042
642.35	exclusion1043
646.8	exclusion1044
647.03	exclusion1045
652.3	exclusion1046
652.32	exclusion1047
653.32	exclusion1048
653.35	exclusion1049
671.3	exclusion1050
671.53	exclusion1051
671.83	exclusion1052
681.83	exclusion1053
681.84	exclusion1054
682.85	exclusion1055
688.27	exclusion1056
694.81	exclusion1057
711.35	exclusion1058
711.69	exclusion1059
711.89	exclusion1060
712.38	exclusion1061
712.39	exclusion1062
718.85	exclusion1063
718.85	exclusion1064
723.93	exclusion1065
724.34	exclusion1066
724.37	exclusion1067
724.68	exclusion1068
725.37	exclusion1069
745.36	exclusion1070
745.9	exclusion1071
765.34	exclusion1072
765.36	exclusion1073
766.36	exclusion1074
767.16	exclusion1075
767.37	exclusion1076
767.37	exclusion1077
767.86	exclusion1078
772.39	exclusion1079
772.39	exclusion1080
772.85	exclusion1081
773.38	exclusion1082
782.79	exclusion1083
803.37	exclusion1084
812.36	exclusion1085
812.86	exclusion1086
814.36	exclusion1087
814.41	exclusion1088
814.74	exclusion1089
816.44	exclusion1090
835.72	exclusion1091
836.06	exclusion1092
836.4	exclusion1093
842.11	exclusion1094
842.14	exclusion1095
842.38	exclusion1096
842.39	exclusion1097
844.44	exclusion1098
844.58	exclusion1099
844.89	exclusion1100
845.37	exclusion1101
845.41	exclusion1102
848.91	exclusion1103
849.37	exclusion1104
863.92	exclusion1105
864.42	exclusion1106
865.4	exclusion1107
866.41	exclusion1108
867.43	exclusion1109
867.44	exclusion0759
881.94	exclusion1110
903.92	exclusion0760
904.43	exclusion1111
904.44	exclusion1112
904.45	exclusion0761
906.91	exclusion0762
908.93	exclusion1113
909.43	exclusion1114
910.44	exclusion1115
910.44	exclusion1116
912.91	exclusion1117
912.99	exclusion1118
913.45	exclusion1119
913.93	exclusion1120
927.48	exclusion1121
932.94	exclusion1122
933.14	exclusion1123
933.47	exclusion1124
937.12	exclusion1125
937.46	exclusion1126
940.44	exclusion1127
940.48	exclusion1128
941.09	exclusion1129
941.96	exclusion0763
942.48	exclusion1130
960.41	exclusion1131
961.98	exclusion1132
968.97	exclusion1133
989.52	exclusion1134
992.5	exclusion1135
993.02	exclusion1136
993.5	exclusion1137
994.47	exclusion1138
994.98	exclusion1139
995.46	exclusion1140
996.98	exclusion1141
1005.98	exclusion1142
1013.49	exclusion1143
1013.79	exclusion1144
1014.47	exclusion1145
1018.41	exclusion1146
1024.51	exclusion1530
1025.42	exclusion1531
1025.86	exclusion1532
1026.79	exclusion1533
1027.46	exclusion1534
1028.02	exclusion1535
1028.98	exclusion1536
1029.51	exclusion1147
1030.46	exclusion1537
1030.53	exclusion1148
1031.47	exclusion1538
1032.46	exclusion1539
1032.86	exclusion1540
1033.15	exclusion1541
1033.52	exclusion1542
1034.02	exclusion1543
1034.8	exclusion1149
1035.54	exclusion1150
1035.55	exclusion1544
1036.2	exclusion1545
1036.53	exclusion1546
1036.77	exclusion1547
1037.45	exclusion1548
1038.03	exclusion1151
1038.26	exclusion1152
1038.46	exclusion1153
1038.98	exclusion1549
1039.29	exclusion1550
1039.5	exclusion1551
1040.04	exclusion1552
1040.51	exclusion1553
1041.47	exclusion1554
1041.77	exclusion1555
1042.02	exclusion1556
1042.52	exclusion1557
1043.14	exclusion1558
1044.17	exclusion1559
1044.52	exclusion1560
1044.97	exclusion1561
1045.46	exclusion1562
1046.5	exclusion0764
1046.5	exclusion1154
1046.5	exclusion1563
1047.5	exclusion1155
1047.82	exclusion1564
1048.05	exclusion1565
1048.84	exclusion1566
1049.47	exclusion1567
1049.87	exclusion1568
1050.51	exclusion1569
1050.77	exclusion1570
1051.47	exclusion1571
1052	exclusion1156
1052.53	exclusion1572
1053.06	exclusion1573
1053.53	exclusion1574
1053.84	exclusion1575
1054.5	exclusion1576
1055.04	exclusion1577
1055.48	exclusion1578
1056.04	exclusion1579
1056.52	exclusion1580
1057.55	exclusion0765
1057.55	exclusion1157
1057.56	exclusion1581
1057.84	exclusion1582
1058.07	exclusion1583
1058.48	exclusion1584
1059.27	exclusion1585
1059.48	exclusion1586
1060.03	exclusion1587
1060.53	exclusion1588
1061.02	exclusion1589
1061.83	exclusion1590
1062.24	exclusion1591
1062.54	exclusion1592
1063.01	exclusion1593
1063.48	exclusion1594
1064.48	exclusion1595
1065.47	exclusion1596
1066.11	exclusion1158
1066.54	exclusion1159
1067.04	exclusion1597
1067.49	exclusion1598
1067.53	exclusion1160
1068.04	exclusion1599
1068.47	exclusion1600
1069.03	exclusion1161
1069.45	exclusion1162
1070.06	exclusion1601
1070.52	exclusion1602
1071.15	exclusion1603
1071.54	exclusion1604
1072.07	exclusion1163
1072.54	exclusion1164
1072.84	exclusion1165
1072.87	exclusion1605
1073.53	exclusion1606
1074.04	exclusion1607
1074.55	exclusion1166
1074.85	exclusion1167
1075.13	exclusion1168
1075.52	exclusion1169
1075.53	exclusion1608
1076.06	exclusion1609
1077.04	exclusion1610
1077.54	exclusion1611
1078.07	exclusion0766
1078.56	exclusion0767
1078.99	exclusion1612
1079.51	exclusion1613
1080.5	exclusion1614
1080.85	exclusion1615
1081.53	exclusion1616
1082.19	exclusion1617
1082.53	exclusion1618
1083.55	exclusion1170
1083.58	exclusion1619
1084.06	exclusion1620
1084.55	exclusion1621
1085.04	exclusion1622
1085.53	exclusion1623
1086.05	exclusion1624
1086.49	exclusion1625
1086.99	exclusion1171
1087.55	exclusion1172
1087.55	exclusion1626
1087.88	exclusion1627
1088.24	exclusion1628
1088.49	exclusion1629
1089	exclusion1173
1089.53	exclusion1174
1090.05	exclusion1175
1090.06	exclusion1630
1090.53	exclusion1631
1091.06	exclusion1632
1091.89	exclusion1633
1092.5	exclusion1176
1093.03	exclusion1177
1093.53	exclusion1634
1093.87	exclusion1635
1094.55	exclusion1636
1095.5	exclusion1637
1095.86	exclusion1638
1096.12	exclusion1639
1097.16	exclusion1178
1097.29	exclusion1640
1097.54	exclusion1641
1098.2	exclusion1642
1099.29	exclusion1179
1099.53	exclusion1643
1099.54	exclusion0768
1100.03	exclusion1180
1100.56	exclusion1181
1100.81	exclusion1182
1101.09	exclusion1183
1101.09	exclusion1644
1102.22	exclusion1645
1102.51	exclusion1646
1102.88	exclusion1647
1103.99	exclusion1648
1104.22	exclusion1649
1104.58	exclusion1650
1105.54	exclusion1651
1105.77	exclusion1652
1106.53	exclusion1653
1107.54	exclusion1654
1108.05	exclusion1184
1108.58	exclusion1655
1109.52	exclusion1656
1109.88	exclusion1657
1110.23	exclusion1658
1110.91	exclusion1185
1111.54	exclusion1186
1111.56	exclusion1659
1111.87	exclusion1660
1112.08	exclusion1661
1112.8	exclusion1662
1113	exclusion1663
1113.52	exclusion1664
1114.04	exclusion1187
1114.85	exclusion1188
1114.94	exclusion1665
1115.55	exclusion1666
1116.08	exclusion1667
1116.88	exclusion1668
1117.52	exclusion1669
1118.09	exclusion1670
1118.58	exclusion1671
1118.86	exclusion1672
1119.89	exclusion1673
1120.52	exclusion1674
1121.05	exclusion1675
1121.56	exclusion1189
1121.88	exclusion1190
1122.19	exclusion1676
1122.51	exclusion1677
1123.21	exclusion1678
1123.56	exclusion1679
1124.57	exclusion1680
1125.02	exclusion1681
1125.54	exclusion1682
1126.04	exclusion1683
1126.54	exclusion1191
1127	exclusion1192
1127.21	exclusion1193
1127.55	exclusion1684
1127.87	exclusion1685
1128.09	exclusion1686
1128.53	exclusion1687
1129.58	exclusion0769
1129.58	exclusion1194
1130.12	exclusion1195
1130.21	exclusion1688
1130.54	exclusion1196
1130.58	exclusion1689
1131.03	exclusion1690
1131.57	exclusion1691
1132.2	exclusion1692
1132.87	exclusion1693
1133.08	exclusion1694
1133.62	exclusion1695
1133.89	exclusion1696
1134.54	exclusion1697
1135.11	exclusion1698
1136.04	exclusion1699
1136.53	exclusion1700
1137.44	exclusion1701
1138.55	exclusion0770
1138.55	exclusion1197
1138.55	exclusion1702
1139.18	exclusion1703
1139.54	exclusion1704
1140.2	exclusion1198
1140.58	exclusion1199
1140.83	exclusion1200
1141.52	exclusion1705
1141.9	exclusion1706
1142.51	exclusion1707
1143.05	exclusion1708
1143.56	exclusion1709
1144.09	exclusion1201
1144.54	exclusion1202
1145.04	exclusion1710
1145.51	exclusion1203
1145.53	exclusion1711
1146.56	exclusion1712
1147	exclusion1713
1147.53	exclusion1714
1148.07	exclusion1715
1148.56	exclusion1716
1149.06	exclusion1717
1149.56	exclusion1718
1150.56	exclusion1204
1150.56	exclusion1719
1151.05	exclusion1720
1151.6	exclusion1721
1152.12	exclusion1722
1152.55	exclusion1723
1153.54	exclusion1724
1154.2	exclusion1725
1154.55	exclusion1726
1155.08	exclusion1727
1156.07	exclusion1728
1156.52	exclusion1729
1157.56	exclusion1730
1158.23	exclusion1731
1158.51	exclusion1732
1159.44	exclusion1733
1159.64	exclusion1734
1159.91	exclusion1735
1160.55	exclusion0771
1161.05	exclusion0772
1161.55	exclusion0773
1161.55	exclusion1205
1161.57	exclusion1736
1162.04	exclusion1737
1162.58	exclusion1738
1163.03	exclusion1739
1163.58	exclusion1206
1163.89	exclusion1207
1164.56	exclusion1740
1165.57	exclusion0774
1165.57	exclusion1741
1166.27	exclusion1208
1166.53	exclusion1209
1166.9	exclusion1210
1167.2	exclusion1742
1167.21	exclusion1211
1167.52	exclusion1743
1168.2	exclusion1744
1168.55	exclusion1745
1169.07	exclusion0775
1169.58	exclusion1746
1170.08	exclusion1212
1170.56	exclusion1213
1171.09	exclusion1747
1171.61	exclusion1748
1172.54	exclusion1214
1173.26	exclusion1215
1173.27	exclusion1749
1173.56	exclusion1750
1174.54	exclusion1751
1175.48	exclusion1752
1176	exclusion1216
1176.58	exclusion1217
1176.59	exclusion1753
1177.58	exclusion1754
1178.09	exclusion1755
1178.5	exclusion1756
1179.08	exclusion1218
1179.58	exclusion1757
1180.14	exclusion1758
1180.94	exclusion1219
1181.56	exclusion1759
1181.91	exclusion1220
1182.54	exclusion1760
1182.93	exclusion1761
1183.53	exclusion1221
1184.1	exclusion1762
1184.55	exclusion1763
1185.54	exclusion1764
1186.47	exclusion1222
1187.05	exclusion1223
1187.1	exclusion1765
1187.58	exclusion1766
1188.57	exclusion1767
1189.54	exclusion1768
1189.91	exclusion1769
1190.58	exclusion1224
1191.08	exclusion1225
1192.06	exclusion1226
1192.62	exclusion1227
1192.62	exclusion1770
1192.89	exclusion1771
1193.59	exclusion1772
1194.23	exclusion1228
1195.03	exclusion1229
1195.03	exclusion1773
1195.25	exclusion1774
1196.25	exclusion1775
1196.54	exclusion1776
1197.05	exclusion0776
1197.55	exclusion1230
1197.55	exclusion1777
1198.55	exclusion1778
1199.06	exclusion1231
1199.57	exclusion0777
1200.23	exclusion0778
1200.23	exclusion1779
1200.56	exclusion0779
1200.56	exclusion1780
1200.57	exclusion1232
1200.84	exclusion1781
1201.11	exclusion1782
1202.05	exclusion1233
1202.57	exclusion1234
1202.57	exclusion1783
1203.5	exclusion1784
1204.53	exclusion1235
1204.54	exclusion1785
1204.91	exclusion1786
1205.63	exclusion1787
1206.03	exclusion1788
1206.59	exclusion1789
1207.23	exclusion1236
1207.88	exclusion1790
1208.87	exclusion1791
1209.91	exclusion1792
1210.64	exclusion1793
1211.01	exclusion1794
1211.6	exclusion1795
1212.25	exclusion1796
1212.76	exclusion1237
1213.52	exclusion1238
1213.61	exclusion1797
1214.58	exclusion1798
1215.1	exclusion0780
1215.65	exclusion1799
1216.12	exclusion1800
1217.14	exclusion1239
1217.61	exclusion1240
1217.86	exclusion1801
1218.54	exclusion1802
1219.58	exclusion1803
1220.22	exclusion1241
1220.58	exclusion1242
1221.12	exclusion1804
1222.07	exclusion1243
1223.05	exclusion1244
1223.05	exclusion1805
1223.57	exclusion1806
1224.08	exclusion1807
1224.59	exclusion1808
1225.09	exclusion1245
1225.6	exclusion1246
1225.92	exclusion1809
1226.62	exclusion1810
1227.13	exclusion1811
1227.66	exclusion0781
1228.28	exclusion1812
1228.82	exclusion1813
1229.35	exclusion1247
1229.56	exclusion1248
1230.06	exclusion1814
1230.66	exclusion1249
1231.11	exclusion1250
1232.05	exclusion1815
1232.59	exclusion1251
1233.1	exclusion1252
1233.3	exclusion1816
1234.12	exclusion1817
1235.07	exclusion1818
1235.58	exclusion1819
1236.08	exclusion0782
1237.06	exclusion1253
1237.12	exclusion1820
1237.95	exclusion1254
1240.06	exclusion0783
1240.06	exclusion1255
1241.05	exclusion1821
1241.64	exclusion1822
1241.87	exclusion1823
1242.58	exclusion0784
1243.3	exclusion1256
1244.09	exclusion1257
1244.59	exclusion0785
1245.11	exclusion1824
1245.92	exclusion1825
1246.97	exclusion1826
1247.36	exclusion1827
1247.59	exclusion1828
1248.57	exclusion1829
1249.04	exclusion1830
1249.65	exclusion1258
1250.6	exclusion1259
1250.6	exclusion1831
1252.18	exclusion0786
1252.19	exclusion1832
1252.2	exclusion1260
1252.59	exclusion1833
1253.07	exclusion1834
1253.59	exclusion1835
1254.63	exclusion1836
1255.13	exclusion0787
1255.14	exclusion1261
1256.59	exclusion1262
1256.79	exclusion1837
1257.09	exclusion1263
1257.09	exclusion1838
1257.64	exclusion1264
1258.57	exclusion1839
1259.21	exclusion1840
1260.13	exclusion1265
1260.63	exclusion1841
1260.64	exclusion1266
1261.6	exclusion1267
1262.37	exclusion0788
1262.95	exclusion0789
1263.27	exclusion1268
1264.07	exclusion1269
1264.16	exclusion1842
1265.08	exclusion1843
1265.59	exclusion1844
1265.97	exclusion1845
1266.61	exclusion1270
1267.25	exclusion1271
1268.19	exclusion1272
1268.81	exclusion1273
1269.15	exclusion1274
1269.66	exclusion0790
1270.26	exclusion1275
1270.27	exclusion1846
1271.18	exclusion1847
1272.11	exclusion1276
1272.67	exclusion1277
1272.68	exclusion1848
1274.07	exclusion0791
1274.07	exclusion1278
1274.65	exclusion0792
1275.16	exclusion1279
1275.62	exclusion1280
1275.63	exclusion0793
1275.65	exclusion1849
1276.64	exclusion1850
1277.14	exclusion1281
1277.67	exclusion1282
1278.46	exclusion1283
1279.01	exclusion1284
1279.02	exclusion1851
1279.61	exclusion1852
1280.64	exclusion0794
1281.38	exclusion0795
1283.14	exclusion0796
1283.66	exclusion1285
1283.66	exclusion1853
1284.64	exclusion1854
1285.14	exclusion0797
1286.65	exclusion0798
1286.65	exclusion1286
1286.66	exclusion1855
1287.08	exclusion1856
1287.66	exclusion1287
1288.63	exclusion1288
1288.64	exclusion1857
1289.45	exclusion1858
1291.08	exclusion1859
1292.39	exclusion1860
1293.18	exclusion1861
1294.1	exclusion1289
1294.61	exclusion1862
1295.33	exclusion1863
1296.63	exclusion0799
1296.64	exclusion1290
1298.01	exclusion0800
1298.08	exclusion1864
1298.58	exclusion1291
1299.13	exclusion1292
1300.07	exclusion1865
1301.06	exclusion1866
1301.57	exclusion1293
1302.09	exclusion1867
1302.1	exclusion1294
1302.7	exclusion0801
1303.06	exclusion0802
1304.08	exclusion1295
1304.09	exclusion1868
1304.65	exclusion1296
1305.19	exclusion0803
1305.69	exclusion1297
1306.06	exclusion1298
1306.58	exclusion0804
1307.12	exclusion1869
1308	exclusion1299
1309.06	exclusion0805
1309.07	exclusion1300
1310.67	exclusion1301
1311.63	exclusion1302
1312.61	exclusion1870
1312.67	exclusion1303
1313.62	exclusion1304
1313.62	exclusion1871
1314.61	exclusion1305
1315.13	exclusion1306
1315.59	exclusion1872
1315.69	exclusion1307
1316.64	exclusion1308
1318.03	exclusion1309
1318.61	exclusion1310
1319.61	exclusion0806
1319.74	exclusion1873
1320.09	exclusion1311
1320.66	exclusion1874
1321.12	exclusion1312
1321.12	exclusion1875
1321.67	exclusion0807
1322.1	exclusion0808
1322.61	exclusion1313
1323.6	exclusion1314
1324.18	exclusion1876
1324.61	exclusion1877
1325.11	exclusion1315
1326.1	exclusion1316
1328.19	exclusion0809
1328.19	exclusion1317
1328.25	exclusion1878
1330.61	exclusion1318
1331.19	exclusion1319
1331.2	exclusion1879
1331.82	exclusion1320
1332.12	exclusion1321
1332.19	exclusion1880
1332.65	exclusion1322
1333.65	exclusion1323
1333.65	exclusion1881
1334.06	exclusion1324
1335.19	exclusion0810
1335.19	exclusion1325
1335.67	exclusion1326
1335.68	exclusion1882
1336.17	exclusion1327
1337.17	exclusion0811
1337.18	exclusion1883
1337.19	exclusion1328
1339.66	exclusion1329
1339.68	exclusion1884
1340.19	exclusion0812
1341.16	exclusion1330
1341.71	exclusion1885
1342.13	exclusion1331
1342.13	exclusion1886
1343.18	exclusion0813
1343.68	exclusion1332
1344.18	exclusion1887
1344.63	exclusion1333
1345.24	exclusion0814
1345.68	exclusion0815
1346.2	exclusion1888
1346.61	exclusion1889
1346.62	exclusion1334
1347.12	exclusion1335
1347.63	exclusion1890
1348.36	exclusion1336
1348.36	exclusion1891
1348.67	exclusion1337
1349.1	exclusion1338
1349.63	exclusion1339
1350.14	exclusion0816
1350.34	exclusion0817
1351.64	exclusion1340
1352.65	exclusion0818
1352.66	exclusion1341
1352.66	exclusion1892
1353.92	exclusion0819
1354.16	exclusion1342
1354.19	exclusion1893
1354.68	exclusion1343
1355.21	exclusion1344
1355.61	exclusion1345
1355.65	exclusion1894
1356.17	exclusion1346
1356.66	exclusion1347
1356.72	exclusion1895
1357.19	exclusion1896
1357.61	exclusion1348
1359.64	exclusion0820
1359.64	exclusion1349
1360.23	exclusion1350
1361.19	exclusion1897
1361.7	exclusion1351
1362.2	exclusion0821
1363.64	exclusion0822
1363.66	exclusion1352
1364.21	exclusion1353
1365.18	exclusion1898
1365.19	exclusion1354
1365.69	exclusion1355
1366.64	exclusion1356
1367.67	exclusion0823
1367.7	exclusion1357
1368.17	exclusion1358
1368.17	exclusion1899
1368.69	exclusion1900
1368.74	exclusion1359
1370.19	exclusion0824
1370.64	exclusion0825
1371.2	exclusion1360
1372.19	exclusion1361
1373.15	exclusion1362
1374.17	exclusion0826
1374.18	exclusion1363
1374.38	exclusion1901
1374.68	exclusion1902
1375.7	exclusion1364
1376.17	exclusion1365
1376.21	exclusion0827
1376.21	exclusion1903
1376.68	exclusion1366
1377.18	exclusion1904
1377.19	exclusion1367
1380.13	exclusion1368
1380.13	exclusion1905
1380.14	exclusion0828
1381.15	exclusion1369
1381.15	exclusion1906
1382.04	exclusion1370
1382.71	exclusion1907
1382.72	exclusion1371
1383.62	exclusion1372
1384.69	exclusion0829
1384.69	exclusion1373
1384.69	exclusion1908
1385.11	exclusion1909
1385.12	exclusion1374
1385.69	exclusion0830
1386.71	exclusion0831
1387.2	exclusion1375
1387.2	exclusion1910
1388.7	exclusion1376
1389.68	exclusion1377
1390.19	exclusion1911
1392.67	exclusion1378
1392.69	exclusion1912
1394.63	exclusion0832
1395.15	exclusion1379
1395.16	exclusion1913
1395.68	exclusion1380
1395.68	exclusion1914
1396.19	exclusion0833
1396.7	exclusion1381
1397.11	exclusion1915
1397.12	exclusion1382
1397.73	exclusion1383
1398.71	exclusion1916
1399.21	exclusion1384
1399.69	exclusion1917
1399.7	exclusion1385
1400.2	exclusion0834
1402.15	exclusion0835
1402.16	exclusion1386
1402.16	exclusion1918
1402.79	exclusion1387
1403.67	exclusion1388
1404.17	exclusion1919
1404.44	exclusion1389
1405.23	exclusion1390
1405.23	exclusion1920
1406.31	exclusion1921
1406.33	exclusion1391
1406.66	exclusion1392
1407.11	exclusion1393
1407.12	exclusion1922
1408.02	exclusion0836
1408.36	exclusion1394
1412.69	exclusion0837
1413.19	exclusion1923
1413.2	exclusion0838
1413.22	exclusion1395
1413.64	exclusion1396
1413.71	exclusion1924
1415.02	exclusion1397
1415.68	exclusion1398
1415.69	exclusion1925
1417.65	exclusion0839
1417.66	exclusion1399
1417.68	exclusion1926
1418.03	exclusion1400
1419.37	exclusion1401
1419.38	exclusion1927
1420.34	exclusion1402
1420.93	exclusion1928
1421.12	exclusion1403
1422.19	exclusion0840
1422.22	exclusion1929
1422.7	exclusion1404
1423.71	exclusion1405
1424.2	exclusion1406
1424.71	exclusion0841
1425.33	exclusion1407
1425.68	exclusion1408
1427.97	exclusion1409
1428.67	exclusion1410
1429.32	exclusion1930
1430.2	exclusion1411
1431.14	exclusion1931
1432.24	exclusion0842
1432.34	exclusion1412
1432.69	exclusion1413
1433.21	exclusion1414
1433.71	exclusion1932
1434.25	exclusion0843
1435.72	exclusion1415
1436.21	exclusion1416
1437.21	exclusion0844
1437.23	exclusion1417
1440.24	exclusion0845
1440.25	exclusion1418
1440.73	exclusion1933
1440.79	exclusion1419
1441.23	exclusion1420
1442.71	exclusion1421
1442.72	exclusion1934
1443.66	exclusion1422
1444.21	exclusion1423
1445.7	exclusion0846
1445.74	exclusion1424
1445.74	exclusion1935
1446.19	exclusion1425
1446.71	exclusion0847
1448.16	exclusion0848
1448.17	exclusion1426
1449.06	exclusion1427
1450.25	exclusion1936
1450.28	exclusion0849
1450.72	exclusion1428
1451.24	exclusion1937
1453.68	exclusion0850
1453.7	exclusion1429
1454.23	exclusion1938
1456.72	exclusion1430
1456.74	exclusion1939
1457.22	exclusion0851
1457.24	exclusion1940
1458.26	exclusion1431
1458.26	exclusion1941
1458.75	exclusion0852
1459.21	exclusion1432
1460.09	exclusion1433
1460.42	exclusion1942
1460.75	exclusion1943
1461.23	exclusion1434
1461.7	exclusion1435
1461.71	exclusion1944
1462.73	exclusion0853
1463.72	exclusion1436
1464.7	exclusion0854
1465.43	exclusion0855
1465.73	exclusion1945
1465.74	exclusion1437
1467.71	exclusion0856
1467.73	exclusion1946
1468.23	exclusion1438
1469.73	exclusion0857
1471.3	exclusion0858
1471.31	exclusion1947
1471.73	exclusion0859
1471.73	exclusion1439
1473.73	exclusion1440
1473.74	exclusion1948
1474.23	exclusion1441
1475.23	exclusion0860
1478.29	exclusion0861
1479.22	exclusion0862
1479.23	exclusion1442
1479.23	exclusion1949
1479.71	exclusion1443
1479.72	exclusion1950
1480.24	exclusion1444
1481.77	exclusion1445
1482.27	exclusion0863
1482.27	exclusion1951
1485.24	exclusion0864
1485.74	exclusion1446
1486.23	exclusion1952
1487.33	exclusion1447
1489.72	exclusion0865
1489.72	exclusion1448
1489.73	exclusion1953
1490.72	exclusion1954
1490.73	exclusion1449
1492.77	exclusion1450
1492.77	exclusion1955
1493.26	exclusion0866
1493.77	exclusion1451
1497.22	exclusion0867
1497.22	exclusion1956
1497.73	exclusion1452
1498.24	exclusion1957
1498.73	exclusion1453
1504.74	exclusion0868
1504.74	exclusion1454
1507.24	exclusion0869
1507.24	exclusion1455
1507.24	exclusion1958
1507.74	exclusion1456
1507.75	exclusion0870
1508.24	exclusion0871
1509.23	exclusion0872
1509.24	exclusion1457
1509.75	exclusion0873
1510.28	exclusion1959
1510.29	exclusion1458
1510.78	exclusion0874
1512.19	exclusion1459
1512.69	exclusion1960
1512.7	exclusion1460
1514.74	exclusion1961
1515.24	exclusion1461
1518.25	exclusion1462
1518.73	exclusion0875
1519.22	exclusion1463
1520.79	exclusion1464
1522.2	exclusion1465
1524.25	exclusion1466
1524.25	exclusion1962
1524.75	exclusion0876
1528.3	exclusion1467
1528.32	exclusion1963
1530.83	exclusion0877
1532.25	exclusion0878
1532.74	exclusion1468
1532.76	exclusion1964
1535.73	exclusion0879
1535.75	exclusion1469
1537.22	exclusion1470
1537.29	exclusion1965
1537.3	exclusion0880
1537.73	exclusion1471
1538.72	exclusion0881
1543.22	exclusion0882
1543.74	exclusion1472
1544.29	exclusion1966
1546.3	exclusion0883
1552.75	exclusion0884
1553.26	exclusion1473
1553.78	exclusion1474
1553.8	exclusion1967
1555.25	exclusion1475
1559.76	exclusion1476
1561.27	exclusion1477
1561.75	exclusion1968
1561.76	exclusion0885
1563.3	exclusion1969
1564.79	exclusion1478
1565.79	exclusion1479
1567.76	exclusion0886
1568.27	exclusion1480
1568.27	exclusion1970
1569.27	exclusion1481
1570.29	exclusion0887
1570.29	exclusion1482
1572.25	exclusion0888
1572.26	exclusion1483
1572.26	exclusion1971
1574.3	exclusion1972
1574.79	exclusion0889
1575.32	exclusion1973
1575.8	exclusion1484
1576.43	exclusion1485
1578.75	exclusion0890
1579.25	exclusion1486
1579.26	exclusion1974
1580.48	exclusion1487
1580.51	exclusion1975
1580.81	exclusion0891
1581.78	exclusion0892
1583.23	exclusion1488
1584.31	exclusion1489
1584.32	exclusion1976
1584.81	exclusion0893
1586.3	exclusion0894
1589.77	exclusion1490
1589.78	exclusion1977
1590.28	exclusion0895
1591.81	exclusion0896
1592.33	exclusion1491
1596.28	exclusion1492
1598.84	exclusion0897
1599.72	exclusion1493
1635.31	exclusion1978
1635.32	exclusion0898
1635.33	exclusion1494
1635.9	exclusion0899
1643.27	exclusion0900
1643.75	exclusion1495
1646.3	exclusion0901
1648.81	exclusion1496
1649.31	exclusion0902
1651.37	exclusion0903
1654.77	exclusion1497
1655.83	exclusion0904
1656.31	exclusion1498
1656.32	exclusion1979
1662.32	exclusion1499
1662.32	exclusion1980
1663.84	exclusion1500
1664.33	exclusion1501
1667.28	exclusion1981
1667.32	exclusion0905
1667.33	exclusion1502
1668.3	exclusion1503
1669.87	exclusion0906
1670.37	exclusion0907
1671.31	exclusion1504
1671.84	exclusion1982
1673.31	exclusion0908
1673.32	exclusion1983
1673.35	exclusion1505
1675.3	exclusion0909
1675.31	exclusion1984
1675.33	exclusion1506
1677.31	exclusion1507
1677.81	exclusion1508
1678.32	exclusion1985
1679.4	exclusion1509
1679.8	exclusion1986
1679.85	exclusion0910
1682.33	exclusion0911
1682.8	exclusion1510
1683.3	exclusion1511
1683.82	exclusion0912
1684.32	exclusion1512
1684.32	exclusion1987
1684.85	exclusion1988
1686.39	exclusion1513
1687.38	exclusion1989
1687.81	exclusion1514
1688.81	exclusion1515
1690.34	exclusion0913
1690.39	exclusion1516
1690.84	exclusion1990
1698.33	exclusion1517
1698.34	exclusion1991
1699.86	exclusion0914
1700.37	exclusion1518
1701.33	exclusion1992
1701.81	exclusion1519
1703.85	exclusion0915
1707.86	exclusion0916
1707.86	exclusion1520
1708.36	exclusion1993
1722.42	exclusion0917
1760.89	exclusion0918
1760.89	exclusion1521
1760.89	exclusion1994
1764.34	exclusion1522
1773.39	exclusion0919
1773.89	exclusion1523
1773.89	exclusion1995
1775.34	exclusion1524
1780.39	exclusion1525
1780.89	exclusion0920
1780.89	exclusion1996
1784.88	exclusion0921
1784.88	exclusion1997
1784.89	exclusion1526
1791.37	exclusion0922
1791.88	exclusion1527
1791.88	exclusion1998
1801.89	exclusion0923
1802.39	exclusion1528
1808.89	exclusion0924
1809.4	exclusion1529

## Sheet: Pass 6 parent mass list
MS m/z	MS FAIMS CV	MS norm coll energy	MS2 m/z	MS2 norm CE	name
300.18139		35			Cluster_18939
302.17822		35			Cluster_18998
304.10723		35			Cluster_19042
305.50412		35			Cluster_19081
307.12252		35			Cluster_19119
307.17583		35			Cluster_19131
307.17623		35			Cluster_19118
307.18423		35			Cluster_19126
307.50589		35			Cluster_06882
307.71572		35			Cluster_19142
307.84574		35			Cluster_06883
308.14269		35			Cluster_06884
308.14312		35			Cluster_06885
308.14934		35			Cluster_19160
308.64632		35			Cluster_19177
309.10936		35			Cluster_19188
309.67276		35			Cluster_19196
310.66456		35			Cluster_19221
310.86504		35			Cluster_19230
311.10568		35			Cluster_19240
312.17580		35			Cluster_19273
312.29236		35			Cluster_19281
312.52450		35			Cluster_19284
313.17441		35			Cluster_19302
313.50880		35			Cluster_19312
313.94655		35			Cluster_06933
314.11405		35			Cluster_19325
314.52501		35			Cluster_06938
314.85813		35			Cluster_06945
314.90987		35			Cluster_19353
315.17966		35			Cluster_19370
315.18040		35			Cluster_19367
315.18043		35			Cluster_19368
315.71422		35			Cluster_19400
318.85827		35			Cluster_06976
319.21104		35			Cluster_19555
319.68517		35			Cluster_19563
319.68541		35			Cluster_00847
319.68602		35			Cluster_00844
319.68635		35			Cluster_00845
320.91801		35			Cluster_19585
320.91883		35			Cluster_00861
320.91896		35			Cluster_00856
320.91918		35			Cluster_00852
321.15308		35			Cluster_06995
321.61792		35			Cluster_19601
321.72018		35			Cluster_19607
322.53614		35			Cluster_19633
323.19190		35			Cluster_19656
323.65030		35			Cluster_19672
323.68024		35			Cluster_19667
324.13156		35			Cluster_19688
324.42069		35			Cluster_00878
324.60316		35			Cluster_19711
324.66388		35			Cluster_19720
324.66471		35			Cluster_19719
325.15298		35			Cluster_19731
325.19669		35			Cluster_19741
326.61613		35			Cluster_19767
327.17150		35			Cluster_19785
327.44838		35			Cluster_19797
328.20600		35			Cluster_19817
329.00657		35			Cluster_19842
329.82193		35			Cluster_07063
330.10925		35			Cluster_19877
330.19915		35			Cluster_19884
330.90022		35			Cluster_19916
331.20771		35			Cluster_19930
331.22467		35			Cluster_19925
331.91322		35			Cluster_19943
331.92626		35			Cluster_00898
333.14933		35			Cluster_19981
333.86488		35			Cluster_07093
333.87455		35			Cluster_07090
334.51482		35			Cluster_20027
335.39009		35			Cluster_00911
335.42425		35			Cluster_20059
335.90453		35			Cluster_20079
336.18771		35			Cluster_07109
336.21532		35			Cluster_20094
336.46579		35			Cluster_20097
336.70926		35			Cluster_20102
337.19049		35			Cluster_20132
338.68639		35			Cluster_20181
338.93601		35			Cluster_20187
339.28949		35			Cluster_20198
339.49537		35			Cluster_07140
340.12729		35			Cluster_07154
341.18643		35			Cluster_20258
342.20057		35			Cluster_07171
342.22830		35			Cluster_20300
343.66746		35			Cluster_20336
344.15675		35			Cluster_20368
344.72229		35			Cluster_20384
345.15297		35			Cluster_07192
345.91798		35			Cluster_20415
346.71073		35			Cluster_20448
348.04600		35			Cluster_20480
348.64686		35			Cluster_00973
348.69149		35			Cluster_20506
349.24306		35			Cluster_07239
349.63790		35			Cluster_20543
350.11421		35			Cluster_20551
350.15978		35			Cluster_20553
351.23268		35			Cluster_20627
351.44817		35			Cluster_07249
351.70979		35			Cluster_20644
352.17409		35			Cluster_07256
352.65949		35			Cluster_20669
352.68040		35			Cluster_20674
354.69171		35			Cluster_20769
356.18535		35			Cluster_20822
356.21147		35			Cluster_20827
356.21666		35			Cluster_20830
356.54633		35			Cluster_07307
356.64829		35			Cluster_20835
356.86733		35			Cluster_07310
357.15015		35			Cluster_07312
357.63894		35			Cluster_20878
357.81560		35			Cluster_07316
357.83203		35			Cluster_20894
359.46536		35			Cluster_01042
359.87192		35			Cluster_07329
360.20680		35			Cluster_20980
360.53233		35			Cluster_07338
360.91407		35			Cluster_21012
361.42083		35			Cluster_01055
361.90202		35			Cluster_07352
362.22641		35			Cluster_21071
362.69593		35			Cluster_21078
363.10528		35			Cluster_21089
363.17084		35			Cluster_21090
363.18642		35			Cluster_21093
363.24378		35			Cluster_21098
364.15928		35			Cluster_21135
364.53487		35			Cluster_07386
365.21954		35			Cluster_21200
365.74467		35			Cluster_21233
365.86270		35			Cluster_07398
366.66719		35			Cluster_21282
367.19893		35			Cluster_21312
367.23906		35			Cluster_07411
367.54820		35			Cluster_21323
367.67913		35			Cluster_21329
368.18275		35			Cluster_21363
368.19973		35			Cluster_21366
368.20426		35			Cluster_21358
368.20533		35			Cluster_21369
368.35175		35			Cluster_21372
368.66636		35			Cluster_21380
368.68342		35			Cluster_21381
368.69841		35			Cluster_21379
369.18125		35			Cluster_21406
369.18336		35			Cluster_21407
369.68028		35			Cluster_21424
369.68403		35			Cluster_21443
370.08367		35			Cluster_21453
370.19785		35			Cluster_21468
370.25193		35			Cluster_21469
370.54002		35			Cluster_21470
370.73721		35			Cluster_21476
371.17419		35			Cluster_21493
371.27007		35			Cluster_21509
371.45807		35			Cluster_21511
371.60677		35			Cluster_21514
372.22058		35			Cluster_21545
372.67345		35			Cluster_21575
372.70722		35			Cluster_21577
373.21517		35			Cluster_21597
373.21690		35			Cluster_21590
374.70173		35			Cluster_21660
374.72356		35			Cluster_21659
375.17267		35			Cluster_21676
376.18825		35			Cluster_07499
376.19398		35			Cluster_21713
376.24488		35			Cluster_21722
377.20229		35			Cluster_21745
377.23336		35			Cluster_21758
377.69338		35			Cluster_21776
377.71834		35			Cluster_21774
378.18100		35			Cluster_21788
380.45221		35			Cluster_21886
380.72076		35			Cluster_21888
381.23578		35			Cluster_21923
381.72765		35			Cluster_21933
382.19501		35			Cluster_07559
382.19970		35			Cluster_21959
382.73846		35			Cluster_21985
383.16199		35			Cluster_07572
383.70026		35			Cluster_22026
383.89718		35			Cluster_07580
384.20618		35			Cluster_22055
384.20882		35			Cluster_22063
384.22734		35			Cluster_22048
384.23699		35			Cluster_22058
384.23964		35			Cluster_22056
384.95294		35			Cluster_22080
386.22103		35			Cluster_22144
386.36180		35			Cluster_22148
387.15735		35			Cluster_22178
387.92865		35			Cluster_22226
388.21127		35			Cluster_22239
390.07893		35			Cluster_22287
391.83529		35			Cluster_07662
391.88959		35			Cluster_07660
392.19049		35			Cluster_01189
393.16093		35			Cluster_22393
393.35115		35			Cluster_22422
393.35150		35			Cluster_22418
394.12425		35			Cluster_22482
394.23632		35			Cluster_22487
395.18490		35			Cluster_07695
395.22912		35			Cluster_22537
395.23140		35			Cluster_22535
396.19889		35			Cluster_07708
396.67333		35			Cluster_22609
396.88504		35			Cluster_22610
396.90372		35			Cluster_01219
397.21106		35			Cluster_07728
397.21183		35			Cluster_07721
397.21517		35			Cluster_07729
397.21518		35			Cluster_07727
398.54590		35			Cluster_07741
400.68518		35			Cluster_22777
400.73920		35			Cluster_22787
400.76739		35			Cluster_22792
401.12569		35			Cluster_22796
402.47822		35			Cluster_22868
403.21431		35			Cluster_22897
403.22681		35			Cluster_22898
403.47621		35			Cluster_22910
403.50556		35			Cluster_01262
403.54121		35			Cluster_07797
403.71289		35			Cluster_22924
405.20527		35			Cluster_22990
405.95533		35			Cluster_01279
406.19169		35			Cluster_23017
406.25032		35			Cluster_23028
406.25211		35			Cluster_23025
407.19440		35			Cluster_01299
407.23778		35			Cluster_23063
407.69970		35			Cluster_23073
408.23545		35			Cluster_07858
408.54132		35			Cluster_07863
409.12920		35			Cluster_23141
409.13151		35			Cluster_23142
409.21581		35			Cluster_07870
409.22568		35			Cluster_23153
409.43498		35			Cluster_01310
409.57292		35			Cluster_23167
409.73324		35			Cluster_23180
410.21306		35			Cluster_23192
410.43506		35			Cluster_23203
410.69545		35			Cluster_23208
410.88152		35			Cluster_23217
411.29757		35			Cluster_23239
411.46011		35			Cluster_01319
411.46179		35			Cluster_23246
411.87723		35			Cluster_07897
412.22721		35			Cluster_23277
412.36399		35			Cluster_07901
412.44074		35			Cluster_23284
412.99218		35			Cluster_23308
413.16510		35			Cluster_01330
413.42901		35			Cluster_23332
413.70849		35			Cluster_01337
413.72640		35			Cluster_23344
413.76861		35			Cluster_23346
414.75386		35			Cluster_23381
415.19319		35			Cluster_23407
416.76401		35			Cluster_23476
416.96144		35			Cluster_23484
417.24118		35			Cluster_23495
417.70707		35			Cluster_23504
417.93206		35			Cluster_07965
418.27534		35			Cluster_23531
418.68587		35			Cluster_23550
418.73063		35			Cluster_23554
419.16928		35			Cluster_23561
420.19295		35			Cluster_23617
420.48611		35			Cluster_23629
420.99622		35			Cluster_23649
421.17949		35			Cluster_07996
421.25549		35			Cluster_23656
421.74177		35			Cluster_23691
422.24188		35			Cluster_08011
422.75222		35			Cluster_23720
423.24596		35			Cluster_23732
423.25021		35			Cluster_23734
423.26452		35			Cluster_23744
423.71445		35			Cluster_23753
423.71797		35			Cluster_23757
423.86317		35			Cluster_08030
424.21310		35			Cluster_23791
424.24130		35			Cluster_08033
424.71578		35			Cluster_23830
425.21353		35			Cluster_23847
425.22563		35			Cluster_23845
425.23397		35			Cluster_08046
425.75390		35			Cluster_23890
425.75537		35			Cluster_23891
425.86680		35			Cluster_08056
426.21748		35			Cluster_23928
426.25210		35			Cluster_23935
426.85610		35			Cluster_23956
426.96516		35			Cluster_23959
427.45165		35			Cluster_01418
427.73954		35			Cluster_23990
427.77055		35			Cluster_23996
427.77629		35			Cluster_23986
428.20390		35			Cluster_01423
428.26325		35			Cluster_24023
428.27627		35			Cluster_24030
428.73429		35			Cluster_24052
429.17967		35			Cluster_24066
429.56584		35			Cluster_08120
430.22949		35			Cluster_08134
431.27472		35			Cluster_24169
431.55978		35			Cluster_08150
432.46095		35			Cluster_24230
433.16955		35			Cluster_24257
433.24369		35			Cluster_24263
433.28448		35			Cluster_24266
434.76872		35			Cluster_24329
435.22149		35			Cluster_24369
435.22203		35			Cluster_24359
435.90332		35			Cluster_08208
436.27565		35			Cluster_24432
436.47569		35			Cluster_01491
436.56693		35			Cluster_24436
436.56866		35			Cluster_01492
436.72309		35			Cluster_24448
436.77680		35			Cluster_24452
436.78365		35			Cluster_24453
437.24974		35			Cluster_08221
438.52285		35			Cluster_24544
438.73222		35			Cluster_24563
438.90950		35			Cluster_24583
439.25435		35			Cluster_24589
439.25668		35			Cluster_24587
439.76705		35			Cluster_24627
439.90281		35			Cluster_08267
440.21796		35			Cluster_24645
440.73012		35			Cluster_24657
440.95090		35			Cluster_24671
441.06270		35			Cluster_24673
441.14804		35			Cluster_08284
441.19838		35			Cluster_08283
441.65909		35			Cluster_24701
442.22077		35			Cluster_08299
442.48368		35			Cluster_24747
442.73721		35			Cluster_24752
442.89667		35			Cluster_24764
443.22990		35			Cluster_01524
443.29019		35			Cluster_24795
443.72248		35			Cluster_01529
444.56992		35			Cluster_24864
444.62609		35			Cluster_24865
444.80902		35			Cluster_24880
444.98546		35			Cluster_24883
444.98560		35			Cluster_24882
444.98721		35			Cluster_01544
445.55386		35			Cluster_24900
445.66341		35			Cluster_01549
445.70794		35			Cluster_24905
445.72605		35			Cluster_24909
446.30454		35			Cluster_24942
446.55756		35			Cluster_24946
446.74957		35			Cluster_01557
447.19331		35			Cluster_24975
447.29041		35			Cluster_24988
447.29684		35			Cluster_24980
447.47895		35			Cluster_24992
447.76941		35			Cluster_25002
448.21671		35			Cluster_08397
448.23477		35			Cluster_25021
448.57791		35			Cluster_08400
449.27084		35			Cluster_25066
449.95854		35			Cluster_25103
450.27739		35			Cluster_25114
450.56658		35			Cluster_25130
451.77488		35			Cluster_25180
452.01254		35			Cluster_25192
452.75396		35			Cluster_25235
453.70221		35			Cluster_01604
454.19131		35			Cluster_08500
454.58119		35			Cluster_08511
454.70208		35			Cluster_25319
455.20057		35			Cluster_08518
455.47836		35			Cluster_01621
455.81190		35			Cluster_25364
455.92600		35			Cluster_08527
456.79120		35			Cluster_25411
457.23466		35			Cluster_25428
457.23627		35			Cluster_25426
457.26552		35			Cluster_25430
457.95445		35			Cluster_08555
458.78823		35			Cluster_25504
458.79020		35			Cluster_25505
459.99743		35			Cluster_25551
461.16305		35			Cluster_08588
461.24082		35			Cluster_08590
461.26795		35			Cluster_25609
461.26968		35			Cluster_25607
461.45638		35			Cluster_25615
461.55248		35			Cluster_25617
461.57128		35			Cluster_08594
461.67636		35			Cluster_25619
461.72794		35			Cluster_25620
461.92659		35			Cluster_08602
462.24726		35			Cluster_25635
462.52195		35			Cluster_08614
462.71081		35			Cluster_25647
462.71773		35			Cluster_25648
463.22978		35			Cluster_25667
463.28631		35			Cluster_25669
463.51536		35			Cluster_01676
463.74334		35			Cluster_25680
463.98229		35			Cluster_25697
464.22084		35			Cluster_08632
464.97394		35			Cluster_25759
464.97417		35			Cluster_25764
464.97567		35			Cluster_25761
465.24645		35			Cluster_25784
465.27096		35			Cluster_25773
465.27897		35			Cluster_25781
466.75077		35			Cluster_25838
466.90772		35			Cluster_25848
467.57948		35			Cluster_08687
468.74197		35			Cluster_25932
468.75878		35			Cluster_25925
468.93506		35			Cluster_08710
469.20920		35			Cluster_08717
469.24421		35			Cluster_25946
469.25453		35			Cluster_08719
469.25778		35			Cluster_08720
469.48106		35			Cluster_01715
469.78252		35			Cluster_25970
470.23518		35			Cluster_25990
470.23714		35			Cluster_25992
470.24168		35			Cluster_08729
470.31187		35			Cluster_25999
470.73989		35			Cluster_01726
470.95744		35			Cluster_26025
471.25377		35			Cluster_01737
471.78022		35			Cluster_26056
471.85656		35			Cluster_26069
472.28933		35			Cluster_26090
473.00613		35			Cluster_26120
473.25522		35			Cluster_26141
473.26784		35			Cluster_26146
473.50841		35			Cluster_26151
473.61584		35			Cluster_08782
474.25392		35			Cluster_01752
474.74844		35			Cluster_26188
474.82517		35			Cluster_26201
475.20902		35			Cluster_26205
475.25075		35			Cluster_26223
475.91606		35			Cluster_08825
476.77033		35			Cluster_26267
477.91699		35			Cluster_08866
478.21889		35			Cluster_26309
478.50171		35			Cluster_26327
478.51894		35			Cluster_08877
478.79293		35			Cluster_26336
479.23947		35			Cluster_26383
479.24655		35			Cluster_26380
479.24822		35			Cluster_26381
479.32696		35			Cluster_26391
479.48057		35			Cluster_26410
479.98975		35			Cluster_26444
480.19347		35			Cluster_26456
480.23128		35			Cluster_26461
480.87318		35			Cluster_08912
481.21585		35			Cluster_26502
481.22448		35			Cluster_26493
481.55886		35			Cluster_08922
482.56792		35			Cluster_26551
482.75063		35			Cluster_26575
482.75333		35			Cluster_26573
483.26706		35			Cluster_01822
483.28102		35			Cluster_26592
483.51623		35			Cluster_26609
483.77330		35			Cluster_26614
484.26988		35			Cluster_26656
484.56376		35			Cluster_26659
484.74531		35			Cluster_26674
486.05408		35			Cluster_26738
486.30822		35			Cluster_26750
486.77412		35			Cluster_26773
487.78232		35			Cluster_26821
488.49865		35			Cluster_01848
488.59040		35			Cluster_09031
488.59139		35			Cluster_09030
488.99668		35			Cluster_26865
488.99712		35			Cluster_26866
489.27346		35			Cluster_09043
489.31443		35			Cluster_26892
489.62012		35			Cluster_09044
489.95299		35			Cluster_09049
490.92353		35			Cluster_26947
491.21912		35			Cluster_26962
491.24758		35			Cluster_26961
491.29815		35			Cluster_09076
491.79438		35			Cluster_26978
491.79691		35			Cluster_26976
491.95912		35			Cluster_09085
492.23402		35			Cluster_26996
492.25131		35			Cluster_01878
492.26447		35			Cluster_27001
492.56112		35			Cluster_27005
492.62984		35			Cluster_00178
493.20484		35			Cluster_27036
493.70557		35			Cluster_27072
493.77046		35			Cluster_27075
493.97846		35			Cluster_27098
494.24345		35			Cluster_09119
494.26012		35			Cluster_27100
494.30737		35			Cluster_27115
494.58050		35			Cluster_09124
495.18779		35			Cluster_27149
495.24938		35			Cluster_27147
495.25575		35			Cluster_09135
495.49799		35			Cluster_27166
495.90563		35			Cluster_09146
496.76962		35			Cluster_27229
497.24142		35			Cluster_27241
497.56231		35			Cluster_09183
497.74856		35			Cluster_01911
497.75069		35			Cluster_01921
497.78784		35			Cluster_27268
498.25766		35			Cluster_09195
498.26429		35			Cluster_27284
498.28088		35			Cluster_27285
498.50412		35			Cluster_27299
498.60981		35			Cluster_09200
498.77805		35			Cluster_27303
498.78258		35			Cluster_27312
499.29594		35			Cluster_27338
499.50829		35			Cluster_01942
499.70562		35			Cluster_27342
500.74414		35			Cluster_01949
501.76450		35			Cluster_27459
502.78120		35			Cluster_27488
502.81600		35			Cluster_27498
502.81913		35			Cluster_27495
503.24700		35			Cluster_27512
503.25273		35			Cluster_27520
503.50051		35			Cluster_27526
504.28071		35			Cluster_27541
504.29921		35			Cluster_27556
505.25105		35			Cluster_09295
505.28005		35			Cluster_27584
505.28920		35			Cluster_27589
505.29389		35			Cluster_27576
505.71880		35			Cluster_27594
505.72781		35			Cluster_01992
505.77895		35			Cluster_27595
506.20698		35			Cluster_09317
506.23976		35			Cluster_09316
506.25029		35			Cluster_09318
506.25580		35			Cluster_09321
506.72657		35			Cluster_27611
507.27444		35			Cluster_27625
507.32513		35			Cluster_09337
507.55637		35			Cluster_27647
507.56368		35			Cluster_09340
507.73798		35			Cluster_02005
507.80290		35			Cluster_27650
507.80497		35			Cluster_27658
508.29129		35			Cluster_27676
508.75919		35			Cluster_27690
509.57744		35			Cluster_09372
510.02497		35			Cluster_02027
510.24236		35			Cluster_27767
510.26739		35			Cluster_27773
510.60055		35			Cluster_09393
510.62285		35			Cluster_09390
510.80102		35			Cluster_27809
511.00698		35			Cluster_27816
511.20283		35			Cluster_27818
511.23726		35			Cluster_09403
511.67620		35			Cluster_27837
512.25496		35			Cluster_27867
512.27120		35			Cluster_27865
512.27809		35			Cluster_27872
513.21850		35			Cluster_27907
513.28698		35			Cluster_09437
513.30292		35			Cluster_27916
513.82143		35			Cluster_27928
514.23162		35			Cluster_27944
514.29844		35			Cluster_27956
514.72678		35			Cluster_27962
515.03858		35			Cluster_02052
515.42879		35			Cluster_28005
515.90242		35			Cluster_09478
516.23238		35			Cluster_28027
516.24464		35			Cluster_28041
516.78373		35			Cluster_28064
516.78653		35			Cluster_28060
518.59799		35			Cluster_09517
518.63157		35			Cluster_09519
518.68185		35			Cluster_28149
518.75080		35			Cluster_28148
519.29071		35			Cluster_28177
519.44164		35			Cluster_28179
519.52561		35			Cluster_28182
520.72991		35			Cluster_28238
521.03117		35			Cluster_02096
521.72792		35			Cluster_28263
522.21350		35			Cluster_02103
522.25391		35			Cluster_28293
522.28500		35			Cluster_09575
523.26552		35			Cluster_28334
523.29131		35			Cluster_09594
523.83465		35			Cluster_28370
523.99562		35			Cluster_09605
524.75967		35			Cluster_28399
524.76802		35			Cluster_28395
524.82869		35			Cluster_28404
524.96550		35			Cluster_09628
525.01312		35			Cluster_28407
525.24753		35			Cluster_28422
525.26257		35			Cluster_28419
525.31479		35			Cluster_28430
525.74833		35			Cluster_02122
525.78681		35			Cluster_28443
526.21218		35			Cluster_09659
526.28131		35			Cluster_28458
526.30647		35			Cluster_09666
526.55381		35			Cluster_28469
526.77481		35			Cluster_28471
526.92737		35			Cluster_09676
527.31121		35			Cluster_28488
527.40923		35			Cluster_28492
527.73779		35			Cluster_28503
527.80726		35			Cluster_28514
527.95744		35			Cluster_09698
527.96172		35			Cluster_09696
527.97250		35			Cluster_09700
528.26935		35			Cluster_00184
528.30280		35			Cluster_09702
528.30501		35			Cluster_28550
528.32878		35			Cluster_28540
528.46671		35			Cluster_28558
528.49276		35			Cluster_28556
529.27669		35			Cluster_28578
529.46801		35			Cluster_02143
530.02188		35			Cluster_28624
530.29494		35			Cluster_28649
530.30380		35			Cluster_28641
530.78294		35			Cluster_28675
531.19942		35			Cluster_09748
531.25743		35			Cluster_28699
531.26425		35			Cluster_28687
532.96674		35			Cluster_09773
533.26423		35			Cluster_28757
533.26639		35			Cluster_28756
533.28262		35			Cluster_28768
533.34161		35			Cluster_28774
533.75392		35			Cluster_28791
533.77168		35			Cluster_28786
533.91745		35			Cluster_09785
533.92278		35			Cluster_09791
534.53000		35			Cluster_28822
534.75817		35			Cluster_28839
535.32665		35			Cluster_09813
537.26984		35			Cluster_28925
537.29559		35			Cluster_28936
537.30451		35			Cluster_02195
537.52975		35			Cluster_02196
537.79197		35			Cluster_28941
537.91326		35			Cluster_09869
538.52689		35			Cluster_28962
538.79448		35			Cluster_28978
539.73333		35			Cluster_02212
539.87213		35			Cluster_29005
539.97028		35			Cluster_09906
539.98204		35			Cluster_09905
540.02231		35			Cluster_09899
540.26271		35			Cluster_29033
540.58133		35			Cluster_09919
540.93901		35			Cluster_09927
541.04334		35			Cluster_29059
541.12109		35			Cluster_29068
541.26220		35			Cluster_29080
541.79336		35			Cluster_29114
542.33816		35			Cluster_29137
542.52109		35			Cluster_02234
542.52124		35			Cluster_02233
542.67811		35			Cluster_29147
542.80738		35			Cluster_29176
542.81002		35			Cluster_29175
543.23404		35			Cluster_02240
543.26414		35			Cluster_09960
543.27696		35			Cluster_29192
543.48293		35			Cluster_02239
543.97154		35			Cluster_09968
544.61757		35			Cluster_09977
544.75729		35			Cluster_29233
545.24926		35			Cluster_29272
545.53016		35			Cluster_02260
545.53044		35			Cluster_29276
545.76869		35			Cluster_29280
545.77989		35			Cluster_29284
545.82018		35			Cluster_29288
546.78186		35			Cluster_29325
546.78372		35			Cluster_29324
546.83805		35			Cluster_29334
547.62967		35			Cluster_10018
548.62278		35			Cluster_10038
548.63524		35			Cluster_10037
548.98839		35			Cluster_29415
549.26773		35			Cluster_29422
549.98566		35			Cluster_10058
550.04160		35			Cluster_29449
550.28949		35			Cluster_10064
550.79143		35			Cluster_29466
551.79855		35			Cluster_29517
552.72294		35			Cluster_29549
552.79997		35			Cluster_29559
552.81760		35			Cluster_29561
553.30563		35			Cluster_10111
553.51882		35			Cluster_02298
553.54594		35			Cluster_29579
554.25070		35			Cluster_02300
554.75239		35			Cluster_29631
555.28796		35			Cluster_10147
555.29621		35			Cluster_29653
555.65390		35			Cluster_10160
555.65807		35			Cluster_10161
556.27635		35			Cluster_29690
557.01747		35			Cluster_29723
557.30706		35			Cluster_29740
557.31245		35			Cluster_10191
557.83386		35			Cluster_29760
559.54108		35			Cluster_02335
559.55624		35			Cluster_29814
559.70118		35			Cluster_29812
559.79273		35			Cluster_29826
560.23774		35			Cluster_29837
560.25365		35			Cluster_10240
560.34293		35			Cluster_29841
560.61957		35			Cluster_10242
561.03156		35			Cluster_29867
561.05796		35			Cluster_29871
561.28991		35			Cluster_29882
561.30986		35			Cluster_29873
561.55399		35			Cluster_29893
561.79208		35			Cluster_29903
562.19999		35			Cluster_29911
562.80554		35			Cluster_02348
562.81178		35			Cluster_29927
563.05489		35			Cluster_29945
563.06345		35			Cluster_29939
563.06864		35			Cluster_29942
563.79657		35			Cluster_02357
565.58903		35			Cluster_10320
565.81858		35			Cluster_30054
566.29562		35			Cluster_30075
566.29597		35			Cluster_30076
566.90411		35			Cluster_30092
567.32070		35			Cluster_10347
568.29705		35			Cluster_10359
568.75120		35			Cluster_30170
568.79681		35			Cluster_30176
569.53416		35			Cluster_30199
571.81791		35			Cluster_30271
571.87618		35			Cluster_10410
571.98268		35			Cluster_10418
572.32261		35			Cluster_30285
574.26044		35			Cluster_10456
574.28417		35			Cluster_10460
574.47512		35			Cluster_00219
576.51907		35			Cluster_30411
576.53992		35			Cluster_30412
577.47477		35			Cluster_00221
577.74768		35			Cluster_30445
577.78800		35			Cluster_30435
578.81497		35			Cluster_30477
579.78136		35			Cluster_30511
580.28827		35			Cluster_30554
580.52520		35			Cluster_02465
580.85968		35			Cluster_02466
581.79816		35			Cluster_02475
581.89041		35			Cluster_10562
582.06200		35			Cluster_30614
582.30425		35			Cluster_30634
582.35907		35			Cluster_30651
584.75963		35			Cluster_30741
584.99621		35			Cluster_10603
586.03148		35			Cluster_30798
586.05382		35			Cluster_02506
586.06372		35			Cluster_30797
586.34272		35			Cluster_30803
586.65752		35			Cluster_10632
586.66077		35			Cluster_10633
587.81633		35			Cluster_30865
587.99851		35			Cluster_10651
588.27868		35			Cluster_30879
588.29050		35			Cluster_30880
588.31813		35			Cluster_10661
588.32128		35			Cluster_10664
588.79784		35			Cluster_30889
588.80006		35			Cluster_30887
589.09090		35			Cluster_02521
589.31162		35			Cluster_30920
589.31328		35			Cluster_30912
589.34271		35			Cluster_30916
590.28217		35			Cluster_30964
590.29951		35			Cluster_30953
590.49205		35			Cluster_02529
590.87542		35			Cluster_30994
590.87542		35			Cluster_30993
590.99826		35			Cluster_30999
591.64593		35			Cluster_10702
591.77316		35			Cluster_31010
591.77316		35			Cluster_31015
592.03205		35			Cluster_31028
592.37681		35			Cluster_31036
592.90589		35			Cluster_31063
592.97018		35			Cluster_10720
593.06175		35			Cluster_02547
593.29794		35			Cluster_31068
593.99147		35			Cluster_10739
594.81425		35			Cluster_31119
595.07225		35			Cluster_02556
595.32870		35			Cluster_10766
595.57788		35			Cluster_31139
597.33731		35			Cluster_31195
597.35703		35			Cluster_31199
598.32380		35			Cluster_02578
598.62702		35			Cluster_10823
599.81361		35			Cluster_02581
599.84927		35			Cluster_31286
601.76195		35			Cluster_02594
601.85727		35			Cluster_31366
601.86414		35			Cluster_31365
602.31203		35			Cluster_31391
603.53345		35			Cluster_31419
603.60560		35			Cluster_31422
603.94866		35			Cluster_31432
604.36908		35			Cluster_31449
605.67389		35			Cluster_10910
606.36332		35			Cluster_31521
606.62627		35			Cluster_10929
606.63827		35			Cluster_10932
606.99602		35			Cluster_10938
607.81374		35			Cluster_31552
607.86967		35			Cluster_31561
608.00218		35			Cluster_10951
608.32379		35			Cluster_31587
608.37907		35			Cluster_31579
609.53174		35			Cluster_31620
609.54399		35			Cluster_31621
610.58909		35			Cluster_31662
610.81214		35			Cluster_31672
611.77453		35			Cluster_31712
611.95982		35			Cluster_11001
612.30404		35			Cluster_31723
613.33866		35			Cluster_31764
613.84388		35			Cluster_31788
614.30736		35			Cluster_31801
614.32829		35			Cluster_31804
614.58419		35			Cluster_31817
615.31368		35			Cluster_31835
615.36301		35			Cluster_31840
615.65857		35			Cluster_11061
616.34935		35			Cluster_31871
616.54862		35			Cluster_31873
616.81547		35			Cluster_31888
617.81621		35			Cluster_31926
617.99735		35			Cluster_11092
619.23737		35			Cluster_31977
619.23825		35			Cluster_31978
619.33872		35			Cluster_31982
619.63456		35			Cluster_11118
619.65655		35			Cluster_11120
619.78725		35			Cluster_31996
620.32652		35			Cluster_32018
620.38097		35			Cluster_32024
620.83282		35			Cluster_32031
621.29918		35			Cluster_32049
621.39040		35			Cluster_32052
622.79607		35			Cluster_32093
623.30190		35			Cluster_32111
623.64928		35			Cluster_11191
623.83853		35			Cluster_32135
624.98651		35			Cluster_11209
625.85548		35			Cluster_32203
625.97156		35			Cluster_11220
626.01878		35			Cluster_02740
626.31307		35			Cluster_11232
626.38225		35			Cluster_32224
627.11200		35			Cluster_02743
627.38196		35			Cluster_32271
627.62311		35			Cluster_11256
628.00286		35			Cluster_11263
628.33999		35			Cluster_11261
628.55578		35			Cluster_32312
628.84969		35			Cluster_32316
630.09806		35			Cluster_02750
630.86016		35			Cluster_32381
632.72081		35			Cluster_32443
632.80122		35			Cluster_32448
634.29435		35			Cluster_11358
634.31779		35			Cluster_32515
634.35247		35			Cluster_11350
635.82948		35			Cluster_32562
636.99289		35			Cluster_11392
637.33236		35			Cluster_32612
637.62019		35			Cluster_11403
638.31773		35			Cluster_11412
638.34363		35			Cluster_32654
639.31559		35			Cluster_32685
639.68269		35			Cluster_11437
639.80812		35			Cluster_32706
640.82008		35			Cluster_32751
640.83128		35			Cluster_32746
641.04752		35			Cluster_32764
642.81785		35			Cluster_32830
643.08841		35			Cluster_32841
645.09355		35			Cluster_02837
645.31567		35			Cluster_00252
645.84840		35			Cluster_32926
646.05937		35			Cluster_02847
646.37710		35			Cluster_32949
646.95918		35			Cluster_11539
648.39547		35			Cluster_33012
649.07347		35			Cluster_33032
649.25206		35			Cluster_33036
649.56122		35			Cluster_02868
649.76473		35			Cluster_33053
649.86734		35			Cluster_33068
651.06179		35			Cluster_33115
651.66012		35			Cluster_11603
654.75497		35			Cluster_33236
655.81688		35			Cluster_33275
658.66615		35			Cluster_33366
658.79165		35			Cluster_33375
659.02086		35			Cluster_11706
659.37949		35			Cluster_11709
659.54833		35			Cluster_33395
659.62589		35			Cluster_02907
661.33894		35			Cluster_11734
661.79061		35			Cluster_33460
662.11757		35			Cluster_02928
662.69475		35			Cluster_11762
662.82543		35			Cluster_02934
662.94506		35			Cluster_00261
663.08145		35			Cluster_33501
663.25841		35			Cluster_33503
663.38606		35			Cluster_33507
663.60178		35			Cluster_02940
664.37085		35			Cluster_33540
664.81843		35			Cluster_33548
665.35530		35			Cluster_33569
665.82233		35			Cluster_02959
665.84730		35			Cluster_33575
666.34744		35			Cluster_02964
666.37680		35			Cluster_33591
667.81938		35			Cluster_33644
667.84739		35			Cluster_33646
667.89684		35			Cluster_33648
667.97367		35			Cluster_11845
667.98825		35			Cluster_11843
668.32263		35			Cluster_11851
668.33838		35			Cluster_33655
668.65012		35			Cluster_11854
669.09668		35			Cluster_02977
669.11109		35			Cluster_02976
669.16846		35			Cluster_00267
669.32694		35			Cluster_33680
669.69725		35			Cluster_00270
669.85195		35			Cluster_02980
670.38121		35			Cluster_33722
670.38953		35			Cluster_33710
670.38953		35			Cluster_33726
670.81349		35			Cluster_33737
671.10547		35			Cluster_02987
671.36374		35			Cluster_33756
671.86108		35			Cluster_33771
672.38383		35			Cluster_11909
673.69262		35			Cluster_11928
673.84601		35			Cluster_33828
674.37802		35			Cluster_33841
675.28713		35			Cluster_11947
675.63966		35			Cluster_03025
675.86022		35			Cluster_33867
676.04126		35			Cluster_33882
676.06023		35			Cluster_33875
676.82567		35			Cluster_33894
677.38049		35			Cluster_33924
677.66310		35			Cluster_11983
678.05380		35			Cluster_11985
678.07682		35			Cluster_03041
678.10788		35			Cluster_33950
678.61132		35			Cluster_03048
679.35854		35			Cluster_12002
680.39313		35			Cluster_12012
680.68664		35			Cluster_12015
680.79621		35			Cluster_34046
680.80240		35			Cluster_34051
681.68356		35			Cluster_12028
683.17868		35			Cluster_34121
683.50325		35			Cluster_00281
683.61484		35			Cluster_12059
684.33882		35			Cluster_34147
684.61364		35			Cluster_12066
684.78469		35			Cluster_34165
684.81441		35			Cluster_34164
684.82466		35			Cluster_34171
685.08807		35			Cluster_03103
685.08939		35			Cluster_03095
685.08962		35			Cluster_34186
685.33558		35			Cluster_34202
685.34195		35			Cluster_12078
685.84087		35			Cluster_34213
687.37344		35			Cluster_34250
687.56541		35			Cluster_03119
687.79947		35			Cluster_34262
687.80190		35			Cluster_34258
687.88397		35			Cluster_03131
687.88623		35			Cluster_03124
688.01588		35			Cluster_12113
688.27721		35			Cluster_34272
688.34085		35			Cluster_34279
688.38593		35			Cluster_34282
688.84881		35			Cluster_34292
688.85810		35			Cluster_03136
688.85987		35			Cluster_34290
690.32779		35			Cluster_03148
690.82663		35			Cluster_34322
691.07637		35			Cluster_34336
691.10745		35			Cluster_34337
691.81429		35			Cluster_03161
692.58945		35			Cluster_03180
692.59083		35			Cluster_03181
692.59314		35			Cluster_03176
692.59958		35			Cluster_03182
693.01929		35			Cluster_12161
693.09427		35			Cluster_34407
693.99699		35			Cluster_12168
694.06755		35			Cluster_34421
694.67508		35			Cluster_12172
695.04142		35			Cluster_12177
695.33781		35			Cluster_03206
695.61408		35			Cluster_34466
696.02156		35			Cluster_12198
696.03203		35			Cluster_12194
696.31580		35			Cluster_34489
696.36747		35			Cluster_34481
696.99121		35			Cluster_12209
697.02744		35			Cluster_12212
697.40157		35			Cluster_34514
698.56565		35			Cluster_03224
698.56567		35			Cluster_03225
698.69069		35			Cluster_12232
699.09398		35			Cluster_34549
699.34183		35			Cluster_12236
699.70254		35			Cluster_12244
699.90969		35			Cluster_34574
700.06571		35			Cluster_03240
700.31327		35			Cluster_34581
700.87788		35			Cluster_34610
701.80476		35			Cluster_34627
702.28565		35			Cluster_34650
702.29475		35			Cluster_34647
702.62288		35			Cluster_12286
702.93375		35			Cluster_34673
703.31422		35			Cluster_34685
703.60021		35			Cluster_34686
704.21072		35			Cluster_34700
704.32933		35			Cluster_34707
704.35627		35			Cluster_12313
704.78009		35			Cluster_34721
704.85837		35			Cluster_34731
704.88607		35			Cluster_34735
705.02263		35			Cluster_12328
705.34861		35			Cluster_12324
705.41349		35			Cluster_34748
705.70698		35			Cluster_12329
706.56252		35			Cluster_00307
706.62232		35			Cluster_03289
706.62925		35			Cluster_03297
706.63126		35			Cluster_03300
706.76398		35			Cluster_00306
706.86361		35			Cluster_03301
708.60835		35			Cluster_34818
708.87437		35			Cluster_34828
709.28860		35			Cluster_34838
709.34977		35			Cluster_12378
709.66787		35			Cluster_34855
709.81635		35			Cluster_34851
710.60612		35			Cluster_34899
710.90108		35			Cluster_34904
711.83266		35			Cluster_03342
711.83663		35			Cluster_03347
711.86301		35			Cluster_34922
713.27764		35			Cluster_34969
713.29080		35			Cluster_03356
713.36980		35			Cluster_34978
713.86227		35			Cluster_03365
713.91951		35			Cluster_34998
714.36691		35			Cluster_35003
714.82840		35			Cluster_35015
714.83014		35			Cluster_35026
715.18884		35			Cluster_35027
717.16182		35			Cluster_35084
717.26810		35			Cluster_35093
719.01137		35			Cluster_12500
719.31062		35			Cluster_35143
719.61357		35			Cluster_03408
719.62148		35			Cluster_03410
719.86761		35			Cluster_35165
720.05737		35			Cluster_12523
721.42197		35			Cluster_35196
721.86747		35			Cluster_03429
721.92070		35			Cluster_35214
722.42456		35			Cluster_35223
722.60635		35			Cluster_03438
722.61381		35			Cluster_03439
722.70199		35			Cluster_12561
723.69044		35			Cluster_35246
723.73145		35			Cluster_00325
724.01495		35			Cluster_12583
724.63248		35			Cluster_35271
727.04057		35			Cluster_12624
727.11444		35			Cluster_03480
727.21257		35			Cluster_35312
727.72402		35			Cluster_35325
728.02187		35			Cluster_12644
729.13426		35			Cluster_35352
729.99899		35			Cluster_12666
731.01313		35			Cluster_12681
731.86730		35			Cluster_35428
732.35032		35			Cluster_12702
732.63776		35			Cluster_03534
733.11661		35			Cluster_03543
733.11760		35			Cluster_35455
733.11909		35			Cluster_03544
733.12735		35			Cluster_03548
733.36842		35			Cluster_03556
733.36858		35			Cluster_03555
735.35959		35			Cluster_35520
736.22851		35			Cluster_35536
736.53601		35			Cluster_35546
736.85330		35			Cluster_03578
737.11647		35			Cluster_03579
737.33266		35			Cluster_35583
737.69447		35			Cluster_12767
738.10935		35			Cluster_03586
738.30853		35			Cluster_35618
738.33760		35			Cluster_12777
738.37561		35			Cluster_35615
738.88226		35			Cluster_35625
739.32896		35			Cluster_12785
740.02039		35			Cluster_12796
740.69260		35			Cluster_12808
742.33310		35			Cluster_35695
742.39069		35			Cluster_35694
742.68914		35			Cluster_12829
743.35586		35			Cluster_35729
744.07867		35			Cluster_12846
744.35590		35			Cluster_35745
744.42886		35			Cluster_35754
744.87374		35			Cluster_35760
745.71379		35			Cluster_12858
745.87885		35			Cluster_35786
746.06574		35			Cluster_12867
746.39046		35			Cluster_12876
748.06008		35			Cluster_12907
748.86103		35			Cluster_03654
749.38170		35			Cluster_35861
749.39351		35			Cluster_35865
749.43777		35			Cluster_35870
750.39152		35			Cluster_35881
751.69588		35			Cluster_12965
751.80275		35			Cluster_35915
753.38453		35			Cluster_35960
753.78417		35			Cluster_35982
754.58916		35			Cluster_03681
754.73608		35			Cluster_13017
754.80036		35			Cluster_35999
755.85015		35			Cluster_03685
755.87117		35			Cluster_36038
756.39066		35			Cluster_36047
756.42287		35			Cluster_36046
756.59788		35			Cluster_03689
757.07652		35			Cluster_13067
757.30855		35			Cluster_36071
758.22619		35			Cluster_36095
758.73364		35			Cluster_36107
759.06890		35			Cluster_13093
759.37381		35			Cluster_36124
761.02441		35			Cluster_13116
761.45335		35			Cluster_13117
761.64099		35			Cluster_36196
762.05458		35			Cluster_13131
762.07253		35			Cluster_13132
762.10790		35			Cluster_36203
762.14821		35			Cluster_03718
762.28681		35			Cluster_36205
762.33840		35			Cluster_36213
762.34180		35			Cluster_13133
762.38228		35			Cluster_13130
764.06043		35			Cluster_13156
766.08420		35			Cluster_03757
766.32954		35			Cluster_13190
766.87855		35			Cluster_36304
767.16279		35			Cluster_03766
768.06607		35			Cluster_13209
769.12088		35			Cluster_36363
769.40797		35			Cluster_36377
769.46550		35			Cluster_36384
769.72586		35			Cluster_13232
770.69391		35			Cluster_13238
771.07220		35			Cluster_13246
771.56399		35			Cluster_00342
771.88334		35			Cluster_03784
771.93573		35			Cluster_36427
773.13438		35			Cluster_13272
773.87560		35			Cluster_03789
774.04780		35			Cluster_13292
774.17570		35			Cluster_36483
774.37503		35			Cluster_13304
774.85555		35			Cluster_36496
775.66717		35			Cluster_13318
775.87209		35			Cluster_36521
777.70948		35			Cluster_13338
777.83832		35			Cluster_36578
777.84116		35			Cluster_36575
778.37272		35			Cluster_36591
780.30002		35			Cluster_36632
780.74770		35			Cluster_13383
781.40025		35			Cluster_36661
782.03197		35			Cluster_13403
783.12152		35			Cluster_03835
783.88454		35			Cluster_36719
784.06281		35			Cluster_13433
784.14461		35			Cluster_03845
784.88961		35			Cluster_36733
784.95613		35			Cluster_36736
785.02199		35			Cluster_13443
785.09844		35			Cluster_36737
785.41303		35			Cluster_36755
785.61996		35			Cluster_03854
785.87805		35			Cluster_03853
786.60068		35			Cluster_03865
786.82147		35			Cluster_36782
787.05983		35			Cluster_13459
787.40128		35			Cluster_03872
788.36857		35			Cluster_36828
788.38543		35			Cluster_36836
788.41338		35			Cluster_13472
788.70878		35			Cluster_13473
788.86008		35			Cluster_36852
788.86793		35			Cluster_36840
789.11768		35			Cluster_03883
789.19890		35			Cluster_00345
789.38869		35			Cluster_36865
789.61728		35			Cluster_03891
789.83948		35			Cluster_36869
789.85099		35			Cluster_36877
789.86668		35			Cluster_36866
790.03748		35			Cluster_13497
790.07355		35			Cluster_13501
790.34222		35			Cluster_36880
791.39206		35			Cluster_03901
791.45763		35			Cluster_36916
792.14125		35			Cluster_36929
792.68615		35			Cluster_13537
792.80105		35			Cluster_36946
792.96916		35			Cluster_13541
793.45015		35			Cluster_36966
793.95164		35			Cluster_36976
794.13239		35			Cluster_36978
794.42894		35			Cluster_36983
795.05070		35			Cluster_13574
795.77104		35			Cluster_37009
796.39992		35			Cluster_37032
796.40163		35			Cluster_37036
796.88868		35			Cluster_03956
796.98818		35			Cluster_37058
797.13475		35			Cluster_03957
798.35794		35			Cluster_13632
798.91924		35			Cluster_37110
799.16011		35			Cluster_03969
799.90299		35			Cluster_37123
799.92816		35			Cluster_37119
800.38300		35			Cluster_37139
800.39257		35			Cluster_37138
800.89786		35			Cluster_37148
800.90112		35			Cluster_00030
800.91677		35			Cluster_03988
800.91942		35			Cluster_37153
801.46098		35			Cluster_37165
801.70986		35			Cluster_13663
801.73389		35			Cluster_13658
802.04041		35			Cluster_13662
802.36221		35			Cluster_03998
802.38466		35			Cluster_37185
802.41035		35			Cluster_13666
802.42282		35			Cluster_37192
802.74372		35			Cluster_13681
802.91353		35			Cluster_04000
804.33872		35			Cluster_13691
804.41270		35			Cluster_37237
804.44409		35			Cluster_13695
804.90323		35			Cluster_37264
804.92086		35			Cluster_37265
805.64630		35			Cluster_04018
806.00995		35			Cluster_37294
806.43863		35			Cluster_37309
806.92500		35			Cluster_37317
807.14878		35			Cluster_04029
807.73159		35			Cluster_13735
807.87638		35			Cluster_04031
807.89009		35			Cluster_37340
807.89822		35			Cluster_37345
808.39507		35			Cluster_37359
808.84749		35			Cluster_37370
808.89580		35			Cluster_37373
808.92878		35			Cluster_04036
809.05025		35			Cluster_13760
809.73734		35			Cluster_13764
809.78549		35			Cluster_13767
811.43019		35			Cluster_37431
811.74034		35			Cluster_00036
811.85919		35			Cluster_37446
812.10995		35			Cluster_13797
812.41776		35			Cluster_37457
812.65606		35			Cluster_04058
812.85184		35			Cluster_37467
813.72689		35			Cluster_13823
813.74559		35			Cluster_13819
814.00285		35			Cluster_37491
814.42062		35			Cluster_37495
814.57404		35			Cluster_37500
814.74378		35			Cluster_13828
814.89596		35			Cluster_04074
815.16227		35			Cluster_04078
815.68634		35			Cluster_13842
815.80355		35			Cluster_00353
815.87690		35			Cluster_37536
815.87690		35			Cluster_37524
815.93641		35			Cluster_37532
816.70520		35			Cluster_04090
818.38020		35			Cluster_37581
818.87672		35			Cluster_37589
819.16928		35			Cluster_04097
820.08348		35			Cluster_13916
820.84883		35			Cluster_37627
821.66013		35			Cluster_13928
822.07133		35			Cluster_13931
823.39219		35			Cluster_04123
826.90824		35			Cluster_37758
827.36936		35			Cluster_37773
827.77245		35			Cluster_13990
828.79852		35			Cluster_14000
829.43734		35			Cluster_37818
829.90674		35			Cluster_04169
830.07611		35			Cluster_14011
830.40984		35			Cluster_37831
831.04351		35			Cluster_14024
831.16303		35			Cluster_04175
831.37479		35			Cluster_37854
832.06644		35			Cluster_14030
832.16480		35			Cluster_04195
832.16812		35			Cluster_04194
833.89799		35			Cluster_37898
834.49238		35			Cluster_37906
834.79922		35			Cluster_14057
834.92208		35			Cluster_37924
836.67277		35			Cluster_04230
836.75775		35			Cluster_14083
836.87714		35			Cluster_04232
836.96388		35			Cluster_37964
838.42552		35			Cluster_37988
839.42310		35			Cluster_38013
839.42443		35			Cluster_38016
840.38600		35			Cluster_38045
840.42961		35			Cluster_38043
840.65991		35			Cluster_04260
840.93222		35			Cluster_38057
842.15556		35			Cluster_04278
842.42996		35			Cluster_38083
843.17212		35			Cluster_38098
843.91630		35			Cluster_38116
843.92674		35			Cluster_04290
844.40997		35			Cluster_04296
845.41720		35			Cluster_38145
845.69271		35			Cluster_04313
846.16906		35			Cluster_04326
846.64883		35			Cluster_38171
846.91185		35			Cluster_38178
847.87944		35			Cluster_38203
847.97354		35			Cluster_38213
848.09241		35			Cluster_14192
848.42873		35			Cluster_14196
848.44349		35			Cluster_14193
849.05340		35			Cluster_14199
849.66179		35			Cluster_04366
849.89533		35			Cluster_04373
850.70279		35			Cluster_38261
850.93488		35			Cluster_04378
851.45581		35			Cluster_38292
851.93495		35			Cluster_38300
852.36811		35			Cluster_38309
852.39296		35			Cluster_04398
852.87918		35			Cluster_38320
853.91600		35			Cluster_38358
853.91840		35			Cluster_38362
854.86483		35			Cluster_38381
854.89483		35			Cluster_38383
855.42613		35			Cluster_38394
856.19549		35			Cluster_38404
856.42831		35			Cluster_14249
857.47441		35			Cluster_38452
858.90187		35			Cluster_04463
859.48300		35			Cluster_38507
859.90011		35			Cluster_38518
859.90579		35			Cluster_04476
859.94338		35			Cluster_38512
860.40068		35			Cluster_38529
860.43330		35			Cluster_38536
860.86555		35			Cluster_00368
861.37862		35			Cluster_38563
862.39101		35			Cluster_04505
862.89909		35			Cluster_04512
862.94643		35			Cluster_04515
863.41282		35			Cluster_38604
863.91763		35			Cluster_38614
863.93693		35			Cluster_38615
864.91738		35			Cluster_38635
865.65650		35			Cluster_04549
865.94266		35			Cluster_38656
866.50122		35			Cluster_14332
866.64805		35			Cluster_04564
866.90274		35			Cluster_38675
867.15163		35			Cluster_04567
867.42398		35			Cluster_14342
867.94135		35			Cluster_38687
868.95585		35			Cluster_38713
869.39554		35			Cluster_38720
869.40591		35			Cluster_04599
869.65175		35			Cluster_04607
871.15725		35			Cluster_04624
871.38291		35			Cluster_04626
871.44686		35			Cluster_38770
871.48385		35			Cluster_14389
871.93492		35			Cluster_38790
871.99104		35			Cluster_38783
872.21335		35			Cluster_38793
872.42942		35			Cluster_38804
872.93760		35			Cluster_38810
873.02168		35			Cluster_38812
873.92713		35			Cluster_38826
874.05293		35			Cluster_38841
874.91378		35			Cluster_04666
874.98369		35			Cluster_38855
875.77964		35			Cluster_14433
876.13511		35			Cluster_04697
876.75188		35			Cluster_14443
876.75497		35			Cluster_14439
876.75613		35			Cluster_14442
876.80258		35			Cluster_14444
877.39658		35			Cluster_04709
877.44878		35			Cluster_14450
877.88623		35			Cluster_04717
877.91326		35			Cluster_04713
878.14699		35			Cluster_04718
879.16542		35			Cluster_14474
879.16633		35			Cluster_14473
879.82195		35			Cluster_14482
879.82480		35			Cluster_14476
879.90195		35			Cluster_04734
881.79493		35			Cluster_14500
881.97445		35			Cluster_38983
882.02414		35			Cluster_39002
882.08171		35			Cluster_14501
882.66243		35			Cluster_04748
882.91454		35			Cluster_39015
883.40859		35			Cluster_04754
883.43072		35			Cluster_14515
883.77664		35			Cluster_14526
884.44669		35			Cluster_04756
885.13034		35			Cluster_14552
885.68403		35			Cluster_04765
885.69766		35			Cluster_04767
885.97171		35			Cluster_39076
885.99322		35			Cluster_39073
886.12034		35			Cluster_14560
887.13762		35			Cluster_14569
887.51949		35			Cluster_39107
888.09975		35			Cluster_14576
888.48577		35			Cluster_39122
889.43944		35			Cluster_39147
889.95457		35			Cluster_39156
892.45399		35			Cluster_39210
893.42606		35			Cluster_39231
894.93787		35			Cluster_39259
894.99352		35			Cluster_04854
895.80879		35			Cluster_14625
896.76001		35			Cluster_14640
896.77212		35			Cluster_14637
897.39803		35			Cluster_39296
897.48380		35			Cluster_14652
897.94487		35			Cluster_39306
897.95625		35			Cluster_39315
899.10766		35			Cluster_14671
899.12716		35			Cluster_14674
899.46375		35			Cluster_39340
899.92997		35			Cluster_39346
900.44745		35			Cluster_04893
900.93632		35			Cluster_39368
900.96315		35			Cluster_39369
901.00269		35			Cluster_39384
902.56355		35			Cluster_39415
902.56355		35			Cluster_39414
902.80635		35			Cluster_14691
902.83968		35			Cluster_14697
903.09960		35			Cluster_14690
903.43465		35			Cluster_39426
903.95125		35			Cluster_04920
904.40367		35			Cluster_39437
904.45901		35			Cluster_39443
904.93200		35			Cluster_39455
906.97714		35			Cluster_39478
907.38470		35			Cluster_39484
907.49299		35			Cluster_39483
907.96227		35			Cluster_39490
907.99865		35			Cluster_39496
908.68258		35			Cluster_04964
908.85062		35			Cluster_00383
908.94704		35			Cluster_39504
909.97831		35			Cluster_39519
910.12391		35			Cluster_39518
910.12524		35			Cluster_14768
911.98028		35			Cluster_39560
912.42574		35			Cluster_14806
912.80213		35			Cluster_14805
912.92380		35			Cluster_39580
912.92797		35			Cluster_39581
912.95093		35			Cluster_39585
914.26396		35			Cluster_00389
914.45343		35			Cluster_14816
915.11024		35			Cluster_14822
916.09860		35			Cluster_14835
916.44537		35			Cluster_39639
916.94625		35			Cluster_39657
917.97343		35			Cluster_39674
918.44980		35			Cluster_39693
918.80128		35			Cluster_14871
919.26354		35			Cluster_39707
919.47261		35			Cluster_14874
920.10752		35			Cluster_14882
920.28060		35			Cluster_39719
920.62551		35			Cluster_00053
920.77045		35			Cluster_14885
922.44243		35			Cluster_14905
922.96183		35			Cluster_39769
923.09415		35			Cluster_14931
923.94294		35			Cluster_39783
923.98960		35			Cluster_39784
924.43536		35			Cluster_14953
924.92883		35			Cluster_39798
924.96027		35			Cluster_39797
926.01701		35			Cluster_39810
926.13223		35			Cluster_14978
926.45313		35			Cluster_14969
926.46599		35			Cluster_14973
926.49297		35			Cluster_39814
926.49478		35			Cluster_14979
927.43778		35			Cluster_39836
927.92586		35			Cluster_39851
928.44165		35			Cluster_39864
928.47669		35			Cluster_39862
930.81778		35			Cluster_15028
930.92703		35			Cluster_05035
930.97959		35			Cluster_39916
930.98681		35			Cluster_39912
931.41413		35			Cluster_39913
931.75879		35			Cluster_15046
931.80684		35			Cluster_15048
931.89565		35			Cluster_39924
932.63768		35			Cluster_15062
932.75835		35			Cluster_15059
933.92763		35			Cluster_39962
934.94244		35			Cluster_39977
936.16095		35			Cluster_15109
936.48194		35			Cluster_39994
936.97952		35			Cluster_40008
937.48268		35			Cluster_15142
937.71270		35			Cluster_40015
937.73608		35			Cluster_40014
937.94932		35			Cluster_05054
938.37752		35			Cluster_40030
938.37914		35			Cluster_40031
938.80176		35			Cluster_15159
938.94420		35			Cluster_40033
938.96404		35			Cluster_05057
938.96620		35			Cluster_40042
939.15327		35			Cluster_15165
939.68688		35			Cluster_05058
941.11983		35			Cluster_15193
941.98683		35			Cluster_40092
942.14657		35			Cluster_15209
942.48402		35			Cluster_40107
943.92893		35			Cluster_40133
943.96400		35			Cluster_40118
944.17376		35			Cluster_05071
945.38704		35			Cluster_15242
945.69833		35			Cluster_00409
946.02003		35			Cluster_05076
946.96633		35			Cluster_05081
946.97997		35			Cluster_40166
947.13555		35			Cluster_15263
947.51320		35			Cluster_15268
948.12920		35			Cluster_15278
949.44613		35			Cluster_40193
949.47546		35			Cluster_15306
949.48378		35			Cluster_15297
949.79869		35			Cluster_40191
951.98931		35			Cluster_40222
952.14699		35			Cluster_15339
952.88349		35			Cluster_15346
952.89465		35			Cluster_00415
954.41272		35			Cluster_15371
954.78930		35			Cluster_15383
954.80409		35			Cluster_15390
954.80629		35			Cluster_15384
954.82575		35			Cluster_15380
955.47325		35			Cluster_15404
955.49162		35			Cluster_40268
956.15976		35			Cluster_15421
956.44311		35			Cluster_15422
956.47325		35			Cluster_40279
956.47921		35			Cluster_15426
956.80746		35			Cluster_15424
956.81074		35			Cluster_15425
957.42854		35			Cluster_40288
958.70795		35			Cluster_05141
960.16356		35			Cluster_15469
960.83092		35			Cluster_15476
961.21712		35			Cluster_40324
961.71471		35			Cluster_05152
962.78316		35			Cluster_15504
963.14215		35			Cluster_15508
964.47449		35			Cluster_40369
964.71819		35			Cluster_40371
964.98137		35			Cluster_05166
965.80056		35			Cluster_15544
965.82093		35			Cluster_15540
966.92472		35			Cluster_40391
968.00687		35			Cluster_05185
968.51104		35			Cluster_15580
971.14245		35			Cluster_15612
971.59682		35			Cluster_40462
971.99294		35			Cluster_40453
972.00212		35			Cluster_40459
972.26876		35			Cluster_05201
972.45860		35			Cluster_15627
972.48455		35			Cluster_15634
973.26231		35			Cluster_40484
975.16800		35			Cluster_15670
977.10216		35			Cluster_15692
977.15613		35			Cluster_15689
978.75156		35			Cluster_05224
979.02301		35			Cluster_40541
979.49673		35			Cluster_15713
980.13256		35			Cluster_15723
981.41397		35			Cluster_40580
981.44889		35			Cluster_15750
981.45712		35			Cluster_15741
981.45924		35			Cluster_15747
982.13387		35			Cluster_15752
983.47704		35			Cluster_40610
984.15760		35			Cluster_15784
985.95900		35			Cluster_40633
986.82341		35			Cluster_15809
987.47846		35			Cluster_40647
988.49825		35			Cluster_15833
988.94776		35			Cluster_40676
990.42795		35			Cluster_40698
990.48099		35			Cluster_15858
991.15972		35			Cluster_15864
991.47567		35			Cluster_15867
991.97924		35			Cluster_05270
992.48241		35			Cluster_40726
992.74985		35			Cluster_05272
992.82102		35			Cluster_15885
993.01345		35			Cluster_40733
994.14517		35			Cluster_15902
996.00812		35			Cluster_40774
996.70093		35			Cluster_40783
996.86309		35			Cluster_15945
997.76759		35			Cluster_05282
997.96271		35			Cluster_40814
998.87343		35			Cluster_15967
998.87590		35			Cluster_15968
999.99081		35			Cluster_40861
1001.02474		35			Cluster_40870
1003.12198		35			Cluster_16013
1003.14396		35			Cluster_16019
1003.15815		35			Cluster_16017
1003.53342		35			Cluster_40926
1006.19509		35			Cluster_16058
1007.01591		35			Cluster_40963
1007.54887		35			Cluster_40979
1007.80918		35			Cluster_16072
1007.96099		35			Cluster_40980
1008.19150		35			Cluster_16075
1009.53477		35			Cluster_41016
1009.82372		35			Cluster_16100
1012.00753		35			Cluster_05327
1013.18893		35			Cluster_16139
1013.46270		35			Cluster_16144
1014.19342		35			Cluster_16147
1014.50348		35			Cluster_41066
1015.75807		35			Cluster_05350
1015.79694		35			Cluster_16185
1015.91838		35			Cluster_41088
1016.17395		35			Cluster_16182
1016.48392		35			Cluster_16187
1016.78489		35			Cluster_05351
1017.91335		35			Cluster_41107
1018.01928		35			Cluster_41119
1018.03014		35			Cluster_41116
1018.15185		35			Cluster_16199
1018.27963		35			Cluster_41121
1022.17658		35			Cluster_16227
1022.18316		35			Cluster_16229
1022.49717		35			Cluster_16231
1023.01121		35			Cluster_41172
1023.18114		35			Cluster_16239
1023.19682		35			Cluster_16242
1024.50414		35			Cluster_16256
1024.92184		35			Cluster_41190
1026.15295		35			Cluster_16265
1027.88031		35			Cluster_16291
1028.00760		35			Cluster_05398
1028.51822		35			Cluster_16304
1028.55896		35			Cluster_41243
1028.82739		35			Cluster_16303
1030.05344		35			Cluster_41261
1030.51311		35			Cluster_16316
1030.83122		35			Cluster_16315
1031.52220		35			Cluster_41282
1031.95890		35			Cluster_41279
1032.06454		35			Cluster_41290
1034.50686		35			Cluster_41326
1035.51947		35			Cluster_16366
1035.52766		35			Cluster_16368
1035.88293		35			Cluster_16378
1038.04978		35			Cluster_41356
1038.52523		35			Cluster_41369
1039.11544		35			Cluster_41372
1039.52126		35			Cluster_41374
1039.55516		35			Cluster_41383
1041.01058		35			Cluster_41401
1041.85584		35			Cluster_16451
1042.51021		35			Cluster_41413
1042.53113		35			Cluster_16458
1045.27743		35			Cluster_05445
1046.18482		35			Cluster_16494
1046.22057		35			Cluster_16495
1046.52458		35			Cluster_16503
1048.00284		35			Cluster_41465
1048.97425		35			Cluster_41478
1050.51799		35			Cluster_16549
1052.08579		35			Cluster_41500
1053.27199		35			Cluster_41517
1053.47816		35			Cluster_41529
1053.51090		35			Cluster_16579
1053.87018		35			Cluster_16587
1054.86259		35			Cluster_16590
1054.86458		35			Cluster_16593
1055.04277		35			Cluster_41552
1055.21811		35			Cluster_16595
1055.52224		35			Cluster_16604
1056.84213		35			Cluster_16627
1056.84310		35			Cluster_16621
1056.86273		35			Cluster_16631
1056.86682		35			Cluster_16628
1056.98835		35			Cluster_41572
1057.48459		35			Cluster_41573
1057.99718		35			Cluster_41576
1058.07318		35			Cluster_41590
1058.82604		35			Cluster_16656
1059.48627		35			Cluster_41600
1061.05662		35			Cluster_05509
1062.01230		35			Cluster_41632
1062.51278		35			Cluster_41641
1062.53761		35			Cluster_41640
1062.94023		35			Cluster_41638
1063.51637		35			Cluster_16710
1064.19367		35			Cluster_16719
1064.20364		35			Cluster_16713
1064.26120		35			Cluster_41669
1064.52753		35			Cluster_41674
1064.82145		35			Cluster_16722
1065.19208		35			Cluster_16729
1065.54336		35			Cluster_16738
1065.55172		35			Cluster_16733
1065.88246		35			Cluster_16740
1065.95736		35			Cluster_00582
1066.21797		35			Cluster_16744
1066.84581		35			Cluster_16751
1068.74086		35			Cluster_41735
1068.74952		35			Cluster_41734
1069.06383		35			Cluster_41739
1069.87675		35			Cluster_16777
1070.03189		35			Cluster_41745
1070.11798		35			Cluster_41751
1070.86551		35			Cluster_16790
1073.53750		35			Cluster_41789
1074.52560		35			Cluster_16830
1075.19675		35			Cluster_16840
1077.55035		35			Cluster_16862
1077.55228		35			Cluster_16863
1079.08133		35			Cluster_41847
1079.58373		35			Cluster_41846
1080.99907		35			Cluster_41855
1081.04145		35			Cluster_41859
1083.50260		35			Cluster_05592
1083.60866		35			Cluster_41894
1085.05222		35			Cluster_41919
1086.49351		35			Cluster_41934
1087.03798		35			Cluster_41945
1089.06441		35			Cluster_41967
1093.87964		35			Cluster_17034
1098.22930		35			Cluster_17071
1098.80067		35			Cluster_42074
1098.88169		35			Cluster_17084
1099.13859		35			Cluster_00634
1103.12066		35			Cluster_42104
1103.50753		35			Cluster_42106
1103.54965		35			Cluster_00644
1105.53482		35			Cluster_17143
1105.55729		35			Cluster_17144
1108.17135		35			Cluster_17167
1108.90668		35			Cluster_17181
1111.53648		35			Cluster_17220
1113.59218		35			Cluster_17234
1113.60048		35			Cluster_17235
1114.57480		35			Cluster_17251
1116.59135		35			Cluster_42204
1117.22661		35			Cluster_17271
1118.01598		35			Cluster_42221
1118.08766		35			Cluster_42224
1118.87403		35			Cluster_17290
1121.01097		35			Cluster_42253
1121.03337		35			Cluster_42254
1122.55016		35			Cluster_17335
1122.86660		35			Cluster_17332
1123.53963		35			Cluster_17344
1123.97198		35			Cluster_42271
1124.00796		35			Cluster_42274
1124.51758		35			Cluster_42279
1124.52443		35			Cluster_05696
1124.52521		35			Cluster_17361
1125.56818		35			Cluster_42283
1127.87407		35			Cluster_17396
1129.16094		35			Cluster_17421
1129.57408		35			Cluster_42318
1130.53740		35			Cluster_42327
1132.22675		35			Cluster_17466
1136.05741		35			Cluster_42359
1137.19776		35			Cluster_17532
1137.21620		35			Cluster_17536
1137.22189		35			Cluster_17533
1137.22952		35			Cluster_17529
1138.87058		35			Cluster_17553
1139.87279		35			Cluster_17566
1139.92314		35			Cluster_17563
1140.20245		35			Cluster_17575
1141.54454		35			Cluster_17592
1141.77200		35			Cluster_00673
1141.89056		35			Cluster_17593
1143.03536		35			Cluster_42405
1143.25402		35			Cluster_17604
1143.54127		35			Cluster_17610
1144.55115		35			Cluster_17624
1144.55511		35			Cluster_17632
1144.86522		35			Cluster_17636
1145.57649		35			Cluster_05763
1147.10296		35			Cluster_42440
1147.85107		35			Cluster_17678
1150.20248		35			Cluster_17718
1151.04837		35			Cluster_42474
1151.06782		35			Cluster_42470
1152.20245		35			Cluster_17734
1152.54176		35			Cluster_17735
1152.57782		35			Cluster_17744
1153.03400		35			Cluster_05790
1153.87912		35			Cluster_17753
1153.88976		35			Cluster_17763
1155.08158		35			Cluster_42492
1155.24348		35			Cluster_17775
1155.59409		35			Cluster_17779
1155.89824		35			Cluster_17801
1156.88520		35			Cluster_17793
1161.58506		35			Cluster_42549
1163.55909		35			Cluster_17884
1166.21448		35			Cluster_17894
1168.08892		35			Cluster_42606
1168.58026		35			Cluster_05832
1172.61481		35			Cluster_17968
1173.06914		35			Cluster_42645
1176.56192		35			Cluster_42661
1177.58775		35			Cluster_42668
1177.59766		35			Cluster_42670
1178.92015		35			Cluster_18022
1182.12534		35			Cluster_42707
1182.58890		35			Cluster_18037
1183.23440		35			Cluster_18040
1183.54983		35			Cluster_18043
1184.10037		35			Cluster_42721
1187.11937		35			Cluster_05925
1187.49288		35			Cluster_42749
1187.51857		35			Cluster_42746
1187.59216		35			Cluster_18075
1187.92731		35			Cluster_18077
1187.92845		35			Cluster_18076
1190.56370		35			Cluster_18091
1192.59067		35			Cluster_18107
1195.88339		35			Cluster_18133
1198.06720		35			Cluster_42794
1198.63811		35			Cluster_42803
1200.25888		35			Cluster_18168
1200.52867		35			Cluster_18173
1200.56319		35			Cluster_18177
1202.23828		35			Cluster_18187
1202.23877		35			Cluster_18194
1202.24327		35			Cluster_18188
1204.59157		35			Cluster_18204
1205.52768		35			Cluster_42840
1206.89327		35			Cluster_18228
1208.38799		35			Cluster_42881
1208.56000		35			Cluster_18237
1209.25140		35			Cluster_18244
1214.21516		35			Cluster_18272
1219.90840		35			Cluster_18297
1221.61327		35			Cluster_42961
1222.91304		35			Cluster_18319
1224.59870		35			Cluster_42983
1229.56319		35			Cluster_43017
1230.62662		35			Cluster_43026
1232.60076		35			Cluster_43040
1233.11912		35			Cluster_43048
1235.08055		35			Cluster_43061
1235.57065		35			Cluster_06173
1242.32292		35			Cluster_18386
1242.56480		35			Cluster_18385
1244.94841		35			Cluster_18392
1248.07817		35			Cluster_43132
1248.07817		35			Cluster_43134
1249.82369		35			Cluster_06249
1256.58258		35			Cluster_06280
1256.84647		35			Cluster_43180
1265.60966		35			Cluster_43219
1267.20414		35			Cluster_43224
1281.84230		35			Cluster_06351
1287.13293		35			Cluster_43302
1297.34487		35			Cluster_18563
1297.57738		35			Cluster_43344
1303.91742		35			Cluster_06419
1309.16699		35			Cluster_06433
1323.96017		35			Cluster_06474
1324.59971		35			Cluster_43461
1333.16281		35			Cluster_43496
1343.21645		35			Cluster_43538
1353.42347		35			Cluster_06570
1356.69696		35			Cluster_43600
1356.70119		35			Cluster_43599
1358.65593		35			Cluster_06587
1358.66525		35			Cluster_43610
1371.69886		35			Cluster_43665
1372.75349		35			Cluster_43667
1375.22316		35			Cluster_43678
1382.71602		35			Cluster_43695
1383.64043		35			Cluster_43699
1404.23437		35			Cluster_43777
1429.02179		35			Cluster_18795
1442.73652		35			Cluster_43921
1445.24833		35			Cluster_43930
1464.40330		35			Cluster_18820
1470.73553		35			Cluster_43998
1473.26210		35			Cluster_44004
1477.30369		35			Cluster_44015
1478.73704		35			Cluster_44019
1530.32978		35			Cluster_44125
1564.32207		35			Cluster_44184
1571.75675		35			Cluster_44194
1616.85500		35			Cluster_44250
1655.34019		35			Cluster_44282
1689.84084		35			Cluster_44356
1700.84338		35			Cluster_44377
[truncated: 1 more rows]

## Sheet: Pass 7-11 inclusion list 1
MS Mass	Start (min)	End (min)	Norm CE	name
300.13	27.89	28.06	35	Cluster_06844
300.14	1.59	2.17	35	Cluster_18928
300.71	7.52	8.29	35	Cluster_18955
301.5	1.58	2.12	35	Cluster_06851
301.65	11.65	12.15	35	Cluster_18984
302.64	1.24	1.56	35	Cluster_19016
302.65	1.56	2.04	35	Cluster_19017
303.99	1.65	2.11	35	Cluster_19040
304.11	17.48	17.64	35	Cluster_19042
304.14	1.28	1.58	35	Cluster_19049
304.16	1.56	2.03	35	Cluster_19050
304.2	7.52	8.26	35	Cluster_19052
304.49	7.39	7.98	35	Cluster_06863
304.64	1.27	1.57	35	Cluster_19062
306.13	7.63	8.42	35	Cluster_06873
306.67	11.74	12.08	35	Cluster_19109
307.12	19.89	20.52	35	Cluster_19119
307.13	7.64	8.39	35	Cluster_06880
308.65	1.48	1.91	35	Cluster_19177
308.66	7.53	8.28	35	Cluster_19179
309.53	7.58	8.06	35	Cluster_06901
310.58	17.39	18.04	35	Cluster_19217
310.65	7.63	7.9	35	Cluster_19222
310.66	1.58	2.02	35	Cluster_19221
311.17	7.57	8.33	35	Cluster_19246
311.68	7.77	8.93	35	Cluster_19257
313.65	1.24	1.63	35	Cluster_19315
314.82	1.46	1.88	35	Cluster_06941
315.65	1.54	2	35	Cluster_19384
316.69	11.69	12.07	35	Cluster_19442
317.06	11.64	11.86	35	Cluster_19459
317.16	1.47	2.01	35	Cluster_19466
317.64	14.65	15.06	35	Cluster_19490
318.64	1.53	1.96	35	Cluster_19532
318.85	7.83	9.36	35	Cluster_06973
319.17	1.26	1.54	35	Cluster_19552
319.67	1.53	2.04	35	Cluster_19560
319.94	7.73	8.09	35	Cluster_00850
320.49	1.51	2.13	35	Cluster_06993
320.8	11.56	12.03	35	Cluster_06994
321.15	1.56	1.88	35	Cluster_06995
321.17	14.84	15.78	35	Cluster_00869
321.52	7.6	8.11	35	Cluster_19594
322.15	19.88	20.02	35	Cluster_19619
322.17	1.49	1.91	35	Cluster_19617
322.5	1.59	2.13	35	Cluster_06998
323.65	1.23	1.59	35	Cluster_19672
323.69	19.91	20.42	35	Cluster_19677
323.83	7.45	7.8	35	Cluster_19683
324.42	11.82	12.68	35	Cluster_00878
324.6	11.61	11.83	35	Cluster_19711
324.65	1.53	1.96	35	Cluster_19713
324.83	11.69	12.01	35	Cluster_07017
325.14	7.4	7.97	35	Cluster_19730
325.82	1.57	2.11	35	Cluster_07023
325.85	11.63	12.67	35	Cluster_07028
326.17	7.78	8.31	35	Cluster_19753
326.4	1.64	2.05	35	Cluster_00887
326.9	7.4	7.73	35	Cluster_00888
327.21	14.67	15.08	35	Cluster_19791
327.96	7.7	8.06	35	Cluster_07043
328.48	1.24	1.57	35	Cluster_07051
329.18	1.52	2.03	35	Cluster_19855
329.82	11.77	12.16	35	Cluster_07063
329.93	1.23	1.63	35	Cluster_19873
330.18	14.85	15.02	35	Cluster_19886
330.9	1.65	2.04	35	Cluster_19916
331.17	1.56	2.07	35	Cluster_19926
331.2	7.32	7.7	35	Cluster_19928
331.21	7.55	7.76	35	Cluster_19930
331.22	17.39	17.79	35	Cluster_19925
331.66	1.24	1.58	35	Cluster_19936
332.14	1.45	1.82	35	Cluster_19948
333.47	1.65	2.01	35	Cluster_07081
333.82	17.38	17.81	35	Cluster_07087
333.87	7.64	8.17	35	Cluster_07090
335.12	7.74	8.57	35	Cluster_20034
335.83	1.23	1.64	35	Cluster_07104
336.19	7.47	7.92	35	Cluster_07109
336.23	11.79	12.07	35	Cluster_20093
336.91	7.39	7.63	35	Cluster_00920
337.19	19.96	20.1	35	Cluster_20132
337.21	11.72	12.08	35	Cluster_20126
337.83	11.85	12.06	35	Cluster_07126
338.11	7.37	7.61	35	Cluster_20150
338.67	7.62	8.03	35	Cluster_20172
339.16	1.45	1.91	35	Cluster_20192
339.47	1.44	2.03	35	Cluster_07139
339.81	14.71	15.09	35	Cluster_07150
339.94	7.66	8.07	35	Cluster_00929
340.18	19.89	20.25	35	Cluster_20223
340.26	22.63	22.97	35	Cluster_20229
341.15	1.27	1.55	35	Cluster_20257
341.16	1.65	2.02	35	Cluster_20261
342.16	1.62	2.02	35	Cluster_07167
343.11	7.8	8.56	35	Cluster_20316
343.18	7.75	8.42	35	Cluster_20318
343.66	1.25	1.55	35	Cluster_20344
345.19	14.85	15.32	35	Cluster_20390
345.67	1.45	1.78	35	Cluster_20402
346.15	17.42	18.29	35	Cluster_07199
346.67	7.76	8.25	35	Cluster_20444
347.2	7.31	7.8	35	Cluster_20457
347.71	7.76	8.41	35	Cluster_20471
348.44	19.97	20.26	35	Cluster_20495
348.87	7.42	7.9	35	Cluster_07234
348.92	14.64	14.87	35	Cluster_00975
348.93	14.86	15.12	35	Cluster_00976
349.2	7.77	8.09	35	Cluster_20517
349.21	11.78	12.25	35	Cluster_20520
349.64	11.6	11.9	35	Cluster_20543
349.73	11.61	11.99	35	Cluster_20549
350.42	14.81	15.54	35	Cluster_00982
351.18	1.24	1.56	35	Cluster_20611
351.19	17.52	17.99	35	Cluster_20622
352.66	11.8	12.22	35	Cluster_20669
353.17	14.63	15.02	35	Cluster_01002
353.21	7.75	8.14	35	Cluster_20705
353.66	1.54	2.21	35	Cluster_01003
353.8	19.9	20.39	35	Cluster_07278
353.87	7.51	7.74	35	Cluster_20720
353.91	1.61	2.1	35	Cluster_01004
354.16	1.61	2.04	35	Cluster_20732
354.2	11.79	12.21	35	Cluster_20739
354.4	7.68	8.72	35	Cluster_01009
354.42	11.86	12.48	35	Cluster_01011
355.14	1.23	1.62	35	Cluster_20781
355.16	1.45	1.85	35	Cluster_20782
355.22	7.5	7.92	35	Cluster_20787
355.36	1.33	1.6	35	Cluster_20789
355.7	1.44	2.07	35	Cluster_20796
356.24	14.87	15.32	35	Cluster_20824
356.55	14.88	16.74	35	Cluster_07307
358.42	1.59	2.11	35	Cluster_20933
359.13	19.93	20.34	35	Cluster_07326
359.17	11.67	12.36	35	Cluster_00118
359.37	11.56	12.15	35	Cluster_20960
360.16	1.26	1.45	35	Cluster_20986
360.42	11.84	12.33	35	Cluster_01047
360.83	7.8	8	35	Cluster_21008
361.18	11.8	12.35	35	Cluster_21024
361.42	7.62	8.49	35	Cluster_01055
361.66	1.43	2.06	35	Cluster_21038
361.67	11.8	12.31	35	Cluster_21036
361.69	7.39	7.94	35	Cluster_21039
361.84	7.75	8.23	35	Cluster_07347
362.1	1.55	1.98	35	Cluster_21048
362.42	17.39	17.62	35	Cluster_01059
362.43	7.8	8.23	35	Cluster_21075
362.6	1.52	2.04	35	Cluster_21077
362.65	1.28	1.55	35	Cluster_21076
363.11	1.58	2.03	35	Cluster_21089
363.19	11.88	12.08	35	Cluster_21093
363.2	7.39	8.12	35	Cluster_21094
363.77	17.52	17.89	35	Cluster_21121
364.16	11.58	12.11	35	Cluster_21135
364.5	1.55	1.9	35	Cluster_21161
364.65	19.91	20.37	35	Cluster_21162
365.24	17.5	17.69	35	Cluster_21221
365.79	11.73	12.2	35	Cluster_07396
365.9	1.31	1.63	35	Cluster_21241
366.27	7.71	8.04	35	Cluster_21267
366.74	11.8	12.06	35	Cluster_21285
367.22	14.61	15	35	Cluster_21306
367.5	11.84	12.34	35	Cluster_07416
367.53	11.85	12.35	35	Cluster_21324
368.16	11.83	12.24	35	Cluster_21368
368.2	7.6	8.11	35	Cluster_21366
368.47	7.52	8.86	35	Cluster_07428
369.67	1.24	1.57	35	Cluster_21437
370.08	1.59	1.94	35	Cluster_21453
370.5	11.84	12.34	35	Cluster_07445
370.74	22.67	23.12	35	Cluster_21476
370.93	14.75	14.96	35	Cluster_21486
371.18	1.57	1.93	35	Cluster_07449
371.24	11.56	11.9	35	Cluster_21501
371.71	17.53	17.83	35	Cluster_21517
371.89	1.27	1.47	35	Cluster_21531
372.17	7.58	7.97	35	Cluster_21537
372.23	11.56	12.26	35	Cluster_07464
372.67	20	20.22	35	Cluster_21575
372.69	1.24	1.64	35	Cluster_21572
373.12	1.6	1.8	35	Cluster_21589
373.14	20.04	20.29	35	Cluster_21585
373.16	14.87	15.05	35	Cluster_07470
373.19	7.42	8.06	35	Cluster_07471
373.22	22.67	23.13	35	Cluster_21597
373.9	14.6	14.75	35	Cluster_21628
374.19	7.48	8.09	35	Cluster_07480
374.4	1.25	1.67	35	Cluster_21650
374.68	14.75	15.18	35	Cluster_21656
375.15	1.65	2	35	Cluster_21668
375.89	17.46	17.84	35	Cluster_07496
377.48	14.87	15.44	35	Cluster_07512
377.77	14.78	14.93	35	Cluster_21780
378.17	11.71	12.17	35	Cluster_01122
378.18	1.23	1.6	35	Cluster_21788
378.2	11.84	12.33	35	Cluster_07523
378.67	14.75	14.95	35	Cluster_01125
379.26	14.75	15.01	35	Cluster_21841
380.45	7.77	8.43	35	Cluster_21886
380.68	14.81	15.05	35	Cluster_21891
381.22	17.27	17.84	35	Cluster_07550
381.7	7.8	8.49	35	Cluster_01141
382.18	1.54	1.73	35	Cluster_21953
382.66	14.63	15.04	35	Cluster_01144
383.63	19.94	20.25	35	Cluster_22024
383.68	7.47	8.03	35	Cluster_22025
384.16	14.73	15.06	35	Cluster_01146
384.21	22.65	22.92	35	Cluster_22055
384.22	7.53	7.78	35	Cluster_22065
385.52	22.48	22.91	35	Cluster_07597
385.54	31.41	31.8	35	Cluster_07596
385.86	27.96	28.27	35	Cluster_22123
386.66	20.01	20.72	35	Cluster_22155
386.68	14.62	14.82	35	Cluster_22158
386.9	14.61	14.88	35	Cluster_22172
387.11	11.82	12	35	Cluster_22177
387.63	17.35	17.77	35	Cluster_22217
387.93	7.7	8.28	35	Cluster_22226
388.23	11.66	12.06	35	Cluster_22233
388.5	11.63	12.08	35	Cluster_07621
388.64	14.81	15.11	35	Cluster_22244
388.67	19.93	20.2	35	Cluster_22245
388.83	22.62	22.93	35	Cluster_07623
389.25	17.51	18	35	Cluster_22269
389.51	14.81	15.11	35	Cluster_07627
389.91	14.83	14.94	35	Cluster_22284
390.71	14.68	15.09	35	Cluster_22316
390.87	31.45	31.8	35	Cluster_07651
390.88	7.8	9.14	35	Cluster_07646
391.5	1.45	2.12	35	Cluster_07654
391.65	19.88	20.23	35	Cluster_22334
391.75	11.86	12.08	35	Cluster_22344
391.82	7.47	7.98	35	Cluster_07658
392.22	14.78	15.19	35	Cluster_07665
392.25	7.75	8.23	35	Cluster_22358
392.73	7.38	7.78	35	Cluster_22381
392.77	11.56	11.91	35	Cluster_22377
393.19	14.82	15.16	35	Cluster_01195
393.53	11.84	12.05	35	Cluster_07674
393.69	14.83	15.06	35	Cluster_01197
393.71	1.59	2	35	Cluster_22428
393.98	17.5	17.66	35	Cluster_22479
394.21	25.24	25.4	35	Cluster_22490
394.71	14.87	15.05	35	Cluster_22522
394.72	11.85	11.98	35	Cluster_22521
395.89	11.84	12.35	35	Cluster_07703
396.23	19.97	20.45	35	Cluster_22589
396.3	22.51	22.69	35	Cluster_22595
397.39	25.09	26.35	35	Cluster_22628
397.67	1.53	1.91	35	Cluster_22634
397.72	7.58	8.07	35	Cluster_22641
397.9	14.84	15.26	35	Cluster_07736
398.18	17.31	17.77	35	Cluster_01226
398.44	17.28	17.77	35	Cluster_01230
400.24	14.69	14.9	35	Cluster_22747
400.68	22.56	22.77	35	Cluster_22780
400.9	20.03	20.23	35	Cluster_07771
401.7	7.35	7.8	35	Cluster_22833
402.32	7.4	7.58	35	Cluster_22866
402.48	11.86	12.56	35	Cluster_22868
402.72	11.83	11.99	35	Cluster_22878
403.44	1.56	1.91	35	Cluster_01260
403.54	28.07	28.44	35	Cluster_07797
404.47	14.76	15.05	35	Cluster_01272
405.88	25.07	25.35	35	Cluster_07831
406.22	22.6	23.04	35	Cluster_23023
406.68	1.27	1.54	35	Cluster_01285
406.73	20.01	20.21	35	Cluster_23046
406.95	1.45	2.07	35	Cluster_01293
407.17	7.36	7.71	35	Cluster_23059
407.25	11.74	12.11	35	Cluster_23066
407.67	11.64	12	35	Cluster_01302
407.75	14.85	15.15	35	Cluster_23083
407.93	1.57	2.11	35	Cluster_01303
408.22	14.81	14.99	35	Cluster_23104
408.54	11.8	12.16	35	Cluster_07863
408.66	17.29	17.79	35	Cluster_01305
408.91	7.75	8.31	35	Cluster_07864
408.92	20.02	20.43	35	Cluster_01307
409.19	1.56	1.97	35	Cluster_07867
409.25	11.58	11.91	35	Cluster_23160
409.69	1.24	1.53	35	Cluster_23170
410.53	17.39	17.81	35	Cluster_07882
411.72	11.63	12	35	Cluster_23258
412.67	1.44	1.97	35	Cluster_23299
412.68	11.85	12.33	35	Cluster_01326
413.23	11.66	11.9	35	Cluster_23320
413.87	1.59	2.08	35	Cluster_07913
413.92	19.92	20.45	35	Cluster_07916
413.94	17.5	17.75	35	Cluster_23350
413.98	11.74	12.09	35	Cluster_23354
414.71	1.53	2.16	35	Cluster_23379
414.85	1.61	2.21	35	Cluster_23397
414.87	14.71	14.97	35	Cluster_07924
415.22	1.23	1.48	35	Cluster_23422
415.73	22.5	23.1	35	Cluster_23434
416	14.75	15.18	35	Cluster_23448
416.22	7.63	7.95	35	Cluster_23463
416.76	7.47	7.8	35	Cluster_23476
416.88	1.23	1.6	35	Cluster_23482
416.94	17.32	17.82	35	Cluster_01353
418.25	17.28	17.52	35	Cluster_23534
418.47	7.65	7.88	35	Cluster_23549
419.18	17.33	17.88	35	Cluster_01360
419.21	7.51	7.93	35	Cluster_07978
419.88	1.27	1.43	35	Cluster_23600
420.19	11.58	11.88	35	Cluster_23617
420.23	14.64	15.4	35	Cluster_23612
420.71	7.31	8.34	35	Cluster_23632
421.56	7.31	8.09	35	Cluster_08005
422.12	1.58	2.07	35	Cluster_08008
422.55	31.51	31.86	35	Cluster_08014
422.58	25.32	25.84	35	Cluster_08015
423.14	11.57	12	35	Cluster_23727
423.21	14.87	15.37	35	Cluster_08022
423.24	11.74	12.07	35	Cluster_23740
423.44	17.53	18.01	35	Cluster_01387
423.71	27.93	28.18	35	Cluster_23753
423.74	22.51	23.02	35	Cluster_23766
424.18	7.3	7.92	35	Cluster_23787
424.51	11.73	12.47	35	Cluster_23811
424.68	11.82	12.26	35	Cluster_23813
425.18	7.35	7.86	35	Cluster_23850
425.46	11.66	11.99	35	Cluster_23865
425.87	7.6	8.08	35	Cluster_08056
425.88	1.34	1.55	35	Cluster_23895
426.14	7.47	7.92	35	Cluster_23901
426.24	25.19	25.44	35	Cluster_23924
426.44	7.53	7.67	35	Cluster_23942
426.88	11.83	12.34	35	Cluster_08077
427.51	17.32	17.76	35	Cluster_08094
428.56	14.86	15.12	35	Cluster_08107
428.72	7.84	8.69	35	Cluster_24045
428.79	17.28	17.93	35	Cluster_24059
429.24	7.63	7.91	35	Cluster_24074
429.57	22.6	23.06	35	Cluster_08120
429.72	14.59	14.88	35	Cluster_24100
429.76	7.42	7.66	35	Cluster_24093
429.85	22.58	22.89	35	Cluster_08124
429.95	17.4	17.83	35	Cluster_01432
430.73	27.89	28.16	35	Cluster_24136
431.21	1.61	1.86	35	Cluster_24172
431.41	17.29	17.52	35	Cluster_24179
431.74	14.71	14.95	35	Cluster_24194
432.16	11.86	12.14	35	Cluster_24207
432.21	11.63	11.94	35	Cluster_24215
432.87	14.77	14.99	35	Cluster_08164
433.96	1.64	1.96	35	Cluster_24289
434.79	17.29	17.46	35	Cluster_24347
434.97	17.37	17.82	35	Cluster_24350
435.17	11.71	11.98	35	Cluster_24357
435.24	14.61	15.01	35	Cluster_08201
435.37	25.04	25.41	35	Cluster_24383
435.7	1.59	2.06	35	Cluster_01481
435.97	17.27	18.11	35	Cluster_01487
436.48	22.61	22.96	35	Cluster_01491
437.37	7.35	7.7	35	Cluster_24491
437.46	14.86	15.41	35	Cluster_01497
438.22	7.51	8.02	35	Cluster_24532
438.3	20	20.34	35	Cluster_24543
438.96	17.26	17.67	35	Cluster_01503
438.97	22.6	22.96	35	Cluster_01504
439.82	7.67	8.89	35	Cluster_24632
440.21	14.83	15.15	35	Cluster_01512
440.56	7.7	7.92	35	Cluster_24655
440.74	7.45	7.71	35	Cluster_24659
440.86	1.61	2.06	35	Cluster_08277
441.21	14.69	14.88	35	Cluster_24682
441.24	25.13	25.47	35	Cluster_01516
441.73	7.71	7.92	35	Cluster_24703
441.87	11.74	12.34	35	Cluster_08293
442	14.79	14.99	35	Cluster_24716
442.28	14.81	15.17	35	Cluster_24730
442.57	14.84	15.23	35	Cluster_08303
442.77	11.79	12.03	35	Cluster_24758
442.89	25.11	25.56	35	Cluster_24763
442.98	11.68	12.03	35	Cluster_24761
443.12	1.59	2.03	35	Cluster_24771
443.22	17.37	17.55	35	Cluster_24782
443.28	22.54	22.66	35	Cluster_24785
443.29	22.64	22.95	35	Cluster_24795
443.89	7.48	8.97	35	Cluster_08322
443.92	11.75	12.13	35	Cluster_08324
444.72	1.25	1.57	35	Cluster_24866
445.18	14.62	14.98	35	Cluster_08343
445.55	11.74	12.01	35	Cluster_24900
446.27	14.85	15.06	35	Cluster_24941
446.73	11.85	12.03	35	Cluster_24959
446.91	19.9	20.46	35	Cluster_08369
447.17	7.69	8.41	35	Cluster_24974
447.25	22.59	23.16	35	Cluster_08376
447.28	7.59	7.95	35	Cluster_24982
447.29	7.41	7.71	35	Cluster_24988
447.6	11.75	12.35	35	Cluster_08380
448.3	11.86	12.31	35	Cluster_25022
448.79	7.77	8.19	35	Cluster_25051
448.97	11.58	12.36	35	Cluster_01573
449.25	17.32	18.58	35	Cluster_08416
449.74	14.85	15.19	35	Cluster_25092
449.84	1.26	1.54	35	Cluster_25102
450.23	14.59	14.86	35	Cluster_25125
450.93	17.44	18.09	35	Cluster_08435
451.14	7.39	7.86	35	Cluster_25153
451.17	1.58	1.9	35	Cluster_25168
451.57	20.06	20.28	35	Cluster_08446
452.13	1.6	1.91	35	Cluster_25195
452.26	14.77	15.11	35	Cluster_08462
452.75	22.58	23.21	35	Cluster_25235
453.14	1.45	1.91	35	Cluster_25244
453.24	11.78	12.21	35	Cluster_25248
454.68	28.05	28.17	35	Cluster_25320
454.7	1.44	1.89	35	Cluster_25319
454.74	11.7	12.16	35	Cluster_25325
455.15	7.41	7.71	35	Cluster_25343
455.18	17.43	17.89	35	Cluster_01617
455.2	25.2	25.35	35	Cluster_08518
456.24	7.47	7.7	35	Cluster_25393
456.26	20.06	20.43	35	Cluster_08536
456.57	11.86	12.31	35	Cluster_08539
456.75	14.69	14.92	35	Cluster_25404
456.78	11.63	12.04	35	Cluster_25413
457.2	22.62	22.95	35	Cluster_25422
457.75	7.57	8.25	35	Cluster_25448
457.76	19.95	20.13	35	Cluster_25454
458.69	7.65	8.44	35	Cluster_25493
458.76	11.74	12.07	35	Cluster_25500
459.22	7.77	8.51	35	Cluster_08566
459.25	7.43	7.75	35	Cluster_25514
459.78	11.64	12.16	35	Cluster_25540
459.9	22.68	23.13	35	Cluster_08580
460.27	14.58	14.84	35	Cluster_25572
460.77	7.57	7.8	35	Cluster_25581
460.97	19.89	20.15	35	Cluster_01663
461.6	17.53	17.83	35	Cluster_08592
461.7	7.8	8.28	35	Cluster_25618
461.73	11.6	12.1	35	Cluster_25620
462.22	14.74	15.17	35	Cluster_08608
462.5	11.68	12.12	35	Cluster_25643
463.61	17.26	17.52	35	Cluster_25677
463.73	7.69	7.93	35	Cluster_25692
464.22	20.01	20.27	35	Cluster_08632
464.3	22.63	23.03	35	Cluster_25714
464.55	22.62	23.55	35	Cluster_08640
465.77	7.69	7.94	35	Cluster_25807
465.95	17.27	17.67	35	Cluster_08659
465.99	11.72	12.35	35	Cluster_01692
466.27	14.87	15.28	35	Cluster_25822
466.9	14.76	15.17	35	Cluster_08673
467.18	7.36	7.77	35	Cluster_08677
467.25	7.8	8.81	35	Cluster_08678
467.3	25.18	25.51	35	Cluster_25858
467.67	25.11	25.47	35	Cluster_00144
467.72	17.47	17.92	35	Cluster_25877
468.89	17.41	17.84	35	Cluster_08711
469.26	31.37	31.71	35	Cluster_08720
469.74	11.69	11.98	35	Cluster_25967
469.88	14.73	15	35	Cluster_08724
470.43	19.91	20.27	35	Cluster_26002
470.56	7.62	7.94	35	Cluster_00010
470.92	11.61	12.05	35	Cluster_08745
471	11.82	12.34	35	Cluster_01731
471.22	1.51	2.03	35	Cluster_08748
471.25	22.51	22.71	35	Cluster_01737
471.26	22.69	22.99	35	Cluster_01738
471.48	17.44	17.68	35	Cluster_26044
471.74	14.73	14.93	35	Cluster_26063
471.84	7.37	7.65	35	Cluster_26052
472.23	22.68	22.91	35	Cluster_26081
472.24	11.69	12.53	35	Cluster_08764
472.72	11.74	12.06	35	Cluster_26107
472.76	11.6	11.75	35	Cluster_26106
472.77	14.81	15.35	35	Cluster_26113
473.27	11.61	11.88	35	Cluster_26146
473.77	17.3	17.56	35	Cluster_26157
474.54	17.32	17.75	35	Cluster_08802
474.58	14.87	15.3	35	Cluster_08800
474.85	7.4	7.63	35	Cluster_08806
475.58	19.89	20.2	35	Cluster_08820
475.78	20	20.42	35	Cluster_26234
476.21	1.25	1.47	35	Cluster_26244
476.23	7.75	8.12	35	Cluster_08830
476.28	14.84	15.18	35	Cluster_08832
477.07	19.92	20.38	35	Cluster_26275
477.2	22.68	23.01	35	Cluster_08843
477.27	17.48	17.75	35	Cluster_08840
477.55	14.84	15.51	35	Cluster_08851
477.61	22.51	22.91	35	Cluster_08856
477.93	19.96	20.24	35	Cluster_08861
478.22	1.49	1.88	35	Cluster_26309
478.25	7.33	7.58	35	Cluster_26313
478.76	11.59	11.94	35	Cluster_26329
478.77	14.67	14.89	35	Cluster_26332
478.93	25.12	26.58	35	Cluster_08880
478.99	7.59	7.87	35	Cluster_01780
479.57	7.51	8.63	35	Cluster_08888
479.71	17.27	17.47	35	Cluster_26429
479.76	19.94	20.38	35	Cluster_26423
480.22	11.73	12.18	35	Cluster_08900
480.7	11.66	11.9	35	Cluster_26476
481.22	1.55	1.9	35	Cluster_26493
481.27	14.68	15.34	35	Cluster_26504
481.28	27.81	28.27	35	Cluster_08920
481.56	7.6	8.56	35	Cluster_08922
481.58	11.57	12.17	35	Cluster_08924
481.72	17.29	17.46	35	Cluster_26523
481.73	19.87	20.2	35	Cluster_01804
481.79	11.56	11.75	35	Cluster_26518
482.2	7.63	8.37	35	Cluster_01810
482.28	7.54	7.71	35	Cluster_26547
482.49	19.89	20.1	35	Cluster_26549
483.24	1.58	2	35	Cluster_26594
483.3	22.61	22.98	35	Cluster_26603
483.76	7.69	7.97	35	Cluster_26625
483.84	1.27	1.66	35	Cluster_26627
484.09	17.39	17.58	35	Cluster_26635
484.73	19.95	20.21	35	Cluster_26685
484.76	11.76	12.37	35	Cluster_26681
485.06	25.12	25.45	35	Cluster_00166
485.54	11.86	12.2	35	Cluster_08981
488.29	17.46	17.92	35	Cluster_26837
488.61	27.97	28.27	35	Cluster_09032
488.79	19.96	20.48	35	Cluster_26859
488.95	19.91	20.54	35	Cluster_09038
489.74	19.91	20.15	35	Cluster_26904
489.93	11.67	12.14	35	Cluster_09048
490.5	11.57	12.53	35	Cluster_26931
490.7	1.61	2.01	35	Cluster_26935
490.77	14.62	14.74	35	Cluster_26939
492.55	14.81	14.94	35	Cluster_09097
492.6	14.68	14.86	35	Cluster_09099
493.27	17.37	17.58	35	Cluster_27041
494.26	7.65	7.87	35	Cluster_27100
495.19	19.9	20.31	35	Cluster_27149
495.71	1.57	1.91	35	Cluster_27170
495.95	22.63	22.9	35	Cluster_09160
496.24	19.96	20.28	35	Cluster_01895
496.95	31.35	31.66	35	Cluster_09176
497.35	1.27	1.61	35	Cluster_27258
497.74	7.37	7.78	35	Cluster_27265
497.8	17.36	17.69	35	Cluster_27275
497.94	22.57	23.39	35	Cluster_09191
498.01	25.13	25.44	35	Cluster_01929
498.5	11.61	11.98	35	Cluster_27299
498.73	7.58	7.76	35	Cluster_27302
499.23	14.69	15.16	35	Cluster_09211
499.33	22.66	23.01	35	Cluster_27324
499.76	22.66	22.87	35	Cluster_01941
499.92	19.99	20.35	35	Cluster_09218
499.96	27.85	28.58	35	Cluster_09219
500.02	1.28	1.61	35	Cluster_27355
500.63	22.66	23.32	35	Cluster_09231
500.7	7.47	8.23	35	Cluster_27401
500.96	1.25	1.49	35	Cluster_01956
501.22	14.6	15.02	35	Cluster_27436
501.59	19.9	20.41	35	Cluster_09244
501.76	25.27	25.43	35	Cluster_27459
502.21	14.84	15.4	35	Cluster_01970
502.22	19.94	20.31	35	Cluster_27473
502.59	11.82	12.25	35	Cluster_09268
502.76	7.58	8.03	35	Cluster_27485
503.25	7.5	7.68	35	Cluster_27512
503.28	27.86	28.29	35	Cluster_27518
504.21	17.26	17.49	35	Cluster_27547
504.56	14.8	15.01	35	Cluster_09288
504.98	25.28	25.74	35	Cluster_01984
505.01	17.5	18.12	35	Cluster_27567
505.24	19.92	20.38	35	Cluster_09298
505.52	11.64	11.98	35	Cluster_01990
505.6	14.6	14.88	35	Cluster_09305
505.79	14.76	15.19	35	Cluster_27593
506.73	1.45	1.9	35	Cluster_27611
506.74	22.54	22.87	35	Cluster_27621
506.76	11.67	11.95	35	Cluster_27614
507.25	11.83	11.98	35	Cluster_27638
507.97	14.64	15.02	35	Cluster_09350
508.62	20.06	20.64	35	Cluster_09366
508.7	1.6	2.01	35	Cluster_27686
508.71	31.67	31.91	35	Cluster_27692
509.2	14.75	15.2	35	Cluster_27715
509.26	17.36	17.72	35	Cluster_27718
509.87	19.87	20.15	35	Cluster_09377
509.91	11.72	12.58	35	Cluster_09383
511.23	19.9	20.5	35	Cluster_27820
511.79	25.08	25.96	35	Cluster_27852
511.91	7.75	8.37	35	Cluster_09420
512.25	22.68	22.9	35	Cluster_27867
512.27	17.38	17.7	35	Cluster_27865
513.09	7.39	7.62	35	Cluster_27898
513.77	14.7	15.03	35	Cluster_27929
514.72	7.38	7.82	35	Cluster_27964
514.74	11.66	11.8	35	Cluster_27971
515.25	11.82	12.34	35	Cluster_02053
515.48	14.69	15.03	35	Cluster_02061
515.9	17.5	17.7	35	Cluster_09478
516.74	7.41	8.01	35	Cluster_28062
517.92	17.27	17.77	35	Cluster_09503
518	7.4	8.01	35	Cluster_28115
518.26	7.48	8.14	35	Cluster_09508
518.31	22.49	22.79	35	Cluster_28130
518.51	11.73	11.95	35	Cluster_28138
518.59	25.12	25.59	35	Cluster_09521
518.78	11.86	12.26	35	Cluster_28152
519.59	19.91	20.49	35	Cluster_09531
519.81	11.71	11.9	35	Cluster_28200
520.04	11.82	12.33	35	Cluster_28202
520.51	19.93	20.22	35	Cluster_28225
520.8	19.99	20.36	35	Cluster_28240
520.81	14.72	14.89	35	Cluster_28232
521.02	27.92	28.76	35	Cluster_02095
521.26	25.12	25.76	35	Cluster_09553
521.66	14.75	14.99	35	Cluster_28271
522.22	19.9	20.32	35	Cluster_28286
522.45	17.53	17.93	35	Cluster_02102
522.5	14.85	15.55	35	Cluster_28303
522.62	22.58	23.26	35	Cluster_09582
522.75	14.58	14.89	35	Cluster_28315
523.22	1.54	1.97	35	Cluster_28350
523.27	22.58	22.76	35	Cluster_28334
523.35	7.71	8.07	35	Cluster_28353
523.92	27.83	28.28	35	Cluster_09603
523.97	19.89	20.33	35	Cluster_28374
524.28	7.44	7.75	35	Cluster_28386
526.18	27.81	27.98	35	Cluster_28467
526.2	19.93	20.49	35	Cluster_09656
526.93	17.3	17.49	35	Cluster_09676
526.95	17.42	17.83	35	Cluster_09677
527.76	14.63	14.94	35	Cluster_28507
528.23	25.18	25.48	35	Cluster_28536
528.27	31.35	31.88	35	Cluster_00184
528.32	11.86	12.15	35	Cluster_28539
528.36	1.42	1.66	35	Cluster_28552
528.97	25.13	25.35	35	Cluster_09710
529.25	1.25	1.6	35	Cluster_09712
529.79	27.93	28.25	35	Cluster_28615
530.2	19.97	20.37	35	Cluster_28629
530.26	28.01	28.68	35	Cluster_02153
530.51	28	28.59	35	Cluster_28657
530.81	19.94	20.12	35	Cluster_28677
530.94	17.38	17.81	35	Cluster_09741
531.75	11.6	11.86	35	Cluster_28707
531.77	11.85	12.33	35	Cluster_28708
532.24	19.9	20.56	35	Cluster_09763
532.27	19.9	20.07	35	Cluster_09766
532.62	27.97	28.56	35	Cluster_09768
532.97	17.5	18.66	35	Cluster_09773
533.15	1.42	1.86	35	Cluster_28752
533.16	1.57	1.94	35	Cluster_28753
533.19	27.91	28.68	35	Cluster_09774
533.32	31.52	34.61	35	Cluster_09778
533.7	27.99	28.51	35	Cluster_28783
533.82	25.05	25.47	35	Cluster_28799
533.91	25.11	25.63	35	Cluster_09792
534.28	7.78	8.11	35	Cluster_28807
534.59	17.31	17.79	35	Cluster_09803
535.32	31.57	34.61	35	Cluster_09812
535.8	14.83	15.05	35	Cluster_28867
535.94	22.66	23.17	35	Cluster_09822
536.06	14.68	14.88	35	Cluster_28878
536.26	17.34	17.85	35	Cluster_09823
536.27	11.74	12.33	35	Cluster_28888
536.48	1.27	1.57	35	Cluster_28899
536.6	28.03	28.23	35	Cluster_09834
537.23	19.94	20.38	35	Cluster_09849
537.56	20.04	20.43	35	Cluster_09853
537.69	20	20.31	35	Cluster_28943
537.91	17.28	17.83	35	Cluster_09869
538.84	27.94	29.33	35	Cluster_28980
538.97	25.25	26.16	35	Cluster_09886
538.98	25.04	25.27	35	Cluster_09885
539.01	14.6	14.84	35	Cluster_28985
539.28	11.84	12	35	Cluster_28993
539.52	7.75	8.26	35	Cluster_29001
540.02	7.73	8.26	35	Cluster_09899
540.27	20.03	20.69	35	Cluster_29031
540.79	11.56	12	35	Cluster_29052
541.34	11.58	11.86	35	Cluster_29085
541.44	19.89	20.04	35	Cluster_29098
541.82	11.83	12.01	35	Cluster_29115
542.26	31.55	31.98	35	Cluster_02236
542.28	17.53	17.81	35	Cluster_02229
542.52	19.87	20.08	35	Cluster_02233
542.77	11.86	12.2	35	Cluster_29162
543.27	22.63	23.25	35	Cluster_29193
544.95	11.82	12.32	35	Cluster_09982
545.77	7.36	7.83	35	Cluster_29280
545.92	17.42	18	35	Cluster_09992
546.31	14.62	14.81	35	Cluster_29312
547.32	17.39	17.76	35	Cluster_29345
548.27	14.73	15.17	35	Cluster_29389
548.46	25.26	25.75	35	Cluster_00194
548.61	1.57	2	35	Cluster_10035
548.64	22.69	23.54	35	Cluster_10037
549.25	27.83	28.27	35	Cluster_10044
549.28	7.59	7.87	35	Cluster_29418
549.9	11.78	12.15	35	Cluster_10052
549.99	25.1	25.46	35	Cluster_10058
550.22	7.56	7.77	35	Cluster_29451
550.31	22.61	23.06	35	Cluster_29461
550.55	17.37	17.63	35	Cluster_10069
550.61	14.84	15.15	35	Cluster_10068
550.78	7.64	7.92	35	Cluster_29465
550.84	17.51	17.83	35	Cluster_29476
551.01	25.09	25.83	35	Cluster_29483
551.29	11.61	11.87	35	Cluster_29499
551.57	7.61	8.13	35	Cluster_10082
551.97	17.51	17.78	35	Cluster_10089
552.36	19.97	20.43	35	Cluster_29545
552.74	7.59	7.85	35	Cluster_29553
552.75	1.57	2.19	35	Cluster_29548
552.96	25.25	25.48	35	Cluster_10104
553.55	19.99	20.61	35	Cluster_29579
553.63	11.87	12.38	35	Cluster_10116
554.58	27.91	28.11	35	Cluster_10130
554.6	17.51	17.92	35	Cluster_10136
554.97	22.6	23.08	35	Cluster_10144
556.25	14.75	15.13	35	Cluster_29692
556.68	27.88	28.46	35	Cluster_10177
556.96	14.72	14.88	35	Cluster_10184
557.73	14.79	15.33	35	Cluster_29750
558.23	17.36	17.7	35	Cluster_10209
558.65	14.88	15.26	35	Cluster_10215
558.81	22.58	23.13	35	Cluster_29792
559.29	7.59	7.94	35	Cluster_29811
560.35	28	28.21	35	Cluster_29845
560.65	19.89	20.48	35	Cluster_10245
560.83	25.19	25.43	35	Cluster_29862
561.28	28.03	28.23	35	Cluster_29879
561.64	31.59	32.11	35	Cluster_10262
561.7	25.1	26.43	35	Cluster_29892
561.81	17.51	17.83	35	Cluster_29901
561.98	22.68	25.39	35	Cluster_10266
562.07	7.43	7.71	35	Cluster_29906
562.29	19.9	20.37	35	Cluster_29915
563.32	19.87	20.46	35	Cluster_10288
563.5	22.69	23.22	35	Cluster_02355
563.75	14.75	15.2	35	Cluster_29975
563.76	22.53	22.95	35	Cluster_29965
564.78	14.71	15.27	35	Cluster_30003
564.79	20.01	20.4	35	Cluster_02366
565.56	19.96	20.14	35	Cluster_30039
565.6	25.1	25.53	35	Cluster_10318
566.33	11.63	12.01	35	Cluster_30080
566.74	20.06	20.35	35	Cluster_02376
566.79	7.39	7.78	35	Cluster_30088
566.9	22.62	22.84	35	Cluster_30092
566.98	22.64	23.32	35	Cluster_10333
567.07	17.47	17.72	35	Cluster_30105
567.24	14.64	14.92	35	Cluster_30110
567.3	28.01	28.53	35	Cluster_30123
567.31	11.85	12.01	35	Cluster_30114
568.56	25.16	25.51	35	Cluster_02384
568.73	14.84	15.26	35	Cluster_30166
568.79	31.53	31.82	35	Cluster_30177
568.8	17.46	17.93	35	Cluster_30176
568.85	28.01	28.52	35	Cluster_30178
569.06	25.13	25.34	35	Cluster_02386
569.57	25.04	25.39	35	Cluster_02390
569.82	17.53	17.91	35	Cluster_30204
570.3	17.48	18.02	35	Cluster_02396
570.36	22.5	22.78	35	Cluster_30219
570.73	20.06	20.31	35	Cluster_02397
570.77	7.46	7.77	35	Cluster_30236
571.22	17.47	17.7	35	Cluster_30252
571.34	27.88	28.21	35	Cluster_30256
571.64	11.82	12.56	35	Cluster_10409
571.77	7.48	8.05	35	Cluster_30264
572.13	22.5	23	35	Cluster_00213
572.3	17.34	18.19	35	Cluster_10420
572.79	14.66	14.85	35	Cluster_30301
573.35	22.66	22.94	35	Cluster_30317
574.26	11.83	12.02	35	Cluster_10456
574.8	11.58	11.83	35	Cluster_30355
575.25	31.53	33.58	35	Cluster_02433
575.33	22.51	22.76	35	Cluster_02435
576.55	17.43	17.83	35	Cluster_02439
576.77	14.72	14.85	35	Cluster_30417
576.98	11.83	12.41	35	Cluster_10494
577.3	19.96	20.49	35	Cluster_10500
577.81	31.45	31.79	35	Cluster_30446
578.32	17.43	17.92	35	Cluster_30460
578.55	19.87	20.21	35	Cluster_02454
578.86	22.49	22.83	35	Cluster_30486
578.98	14.82	15.29	35	Cluster_10523
579.33	11.75	12.13	35	Cluster_30494
579.55	25.26	25.6	35	Cluster_02460
579.61	7.58	8.87	35	Cluster_10531
579.63	22.5	23.12	35	Cluster_10533
579.77	11.7	12.17	35	Cluster_30512
579.81	17.46	17.7	35	Cluster_30517
579.83	14.67	15.09	35	Cluster_30515
580.36	17.28	17.48	35	Cluster_30555
580.86	25.31	25.67	35	Cluster_02466
581.28	20.03	20.28	35	Cluster_02468
581.31	7.63	7.95	35	Cluster_30577
581.96	11.65	12.31	35	Cluster_10563
582.31	7.77	8.19	35	Cluster_30648
582.54	17.32	17.54	35	Cluster_02478
582.65	25.14	25.55	35	Cluster_10574
582.7	22.49	23	35	Cluster_00226
582.74	1.64	2.17	35	Cluster_30654
584.05	19.98	20.14	35	Cluster_30718
584.31	14.75	15.07	35	Cluster_30724
584.54	25.27	25.55	35	Cluster_30733
585.02	14.69	15.04	35	Cluster_30763
585.29	25.16	25.78	35	Cluster_10612
585.35	31.7	32.25	35	Cluster_02501
585.8	31.51	31.73	35	Cluster_30791
585.84	27.95	28.76	35	Cluster_30792
586.62	14.83	15.01	35	Cluster_10630
586.75	1.64	2.01	35	Cluster_30815
587.3	14.68	14.88	35	Cluster_10642
587.33	11.63	11.81	35	Cluster_30848
587.34	17.34	17.72	35	Cluster_30837
587.65	14.83	15.17	35	Cluster_10646
588.69	11.81	12	35	Cluster_30892
588.82	19.98	20.33	35	Cluster_30900
589.55	20.03	20.2	35	Cluster_30932
589.74	7.42	7.77	35	Cluster_30933
589.96	20.02	20.58	35	Cluster_10677
590.22	17.36	17.46	35	Cluster_30952
590.3	17.4	17.93	35	Cluster_30953
591.04	20.04	20.3	35	Cluster_30998
591.44	7.46	7.7	35	Cluster_31008
591.52	25.31	25.57	35	Cluster_02538
591.66	17.41	17.79	35	Cluster_10703
591.81	31.51	31.73	35	Cluster_31027
592.01	22.47	22.92	35	Cluster_10706
592.79	7.75	8.2	35	Cluster_31056
592.82	28.04	28.46	35	Cluster_31060
593.06	25.12	25.66	35	Cluster_02547
593.07	25.32	25.71	35	Cluster_02548
593.33	22.54	22.89	35	Cluster_10724
593.34	11.74	12.2	35	Cluster_31073
593.93	17.37	17.52	35	Cluster_10743
594.32	27.98	28.39	35	Cluster_10753
595.59	17.51	17.81	35	Cluster_31146
595.62	17.38	17.73	35	Cluster_10769
596.75	7.8	8.6	35	Cluster_31177
597.67	31.7	32.04	35	Cluster_10808
597.81	22.5	22.9	35	Cluster_31212
597.82	17.41	17.83	35	Cluster_31208
598.29	14.84	15.15	35	Cluster_10814
598.36	27.86	28.45	35	Cluster_10818
599.36	19.99	20.26	35	Cluster_31267
599.66	31.72	32.15	35	Cluster_10840
599.95	19.9	20.43	35	Cluster_10848
600.81	7.74	8.05	35	Cluster_31316
600.97	11.8	12.19	35	Cluster_10858
601.36	22.68	23.1	35	Cluster_31339
602.32	27.8	28.11	35	Cluster_31390
602.83	20.07	20.22	35	Cluster_31406
603.3	11.68	12.2	35	Cluster_31409
603.51	7.8	7.99	35	Cluster_02598
603.53	19.92	20.19	35	Cluster_31419
603.96	11.7	12.34	35	Cluster_10888
604.8	17.52	17.93	35	Cluster_31463
605.31	11.82	12.48	35	Cluster_31473
605.67	25.09	25.45	35	Cluster_10910
606.07	31.39	31.59	35	Cluster_31501
606.27	7.75	7.93	35	Cluster_31514
606.87	25.1	25.35	35	Cluster_31531
606.89	25.28	25.62	35	Cluster_10941
607.32	14.8	15.12	35	Cluster_31536
608.09	22.52	22.95	35	Cluster_02626
608.32	31.35	31.69	35	Cluster_31587
608.49	19.94	20.29	35	Cluster_31590
608.78	14.76	15.08	35	Cluster_31595
608.79	1.52	1.98	35	Cluster_31601
609.06	17.53	17.74	35	Cluster_31605
609.81	7.75	8	35	Cluster_31625
610.31	31.44	31.74	35	Cluster_31655
611.34	22.69	22.94	35	Cluster_31685
612.32	14.86	14.97	35	Cluster_11010
613.83	27.99	28.17	35	Cluster_31794
614.06	14.76	14.97	35	Cluster_31796
614.07	17.25	17.6	35	Cluster_02670
614.19	1.61	1.96	35	Cluster_31797
614.26	17.42	18.05	35	Cluster_11035
615.83	31.34	31.55	35	Cluster_31852
616.08	31.59	31.82	35	Cluster_02680
616.32	28	28.76	35	Cluster_11075
616.55	14.62	14.95	35	Cluster_31873
616.83	14.85	14.94	35	Cluster_31882
617.02	25.04	25.25	35	Cluster_31892
617.35	31.42	32	35	Cluster_31911
617.93	31.43	31.7	35	Cluster_31935
618.05	11.87	12.54	35	Cluster_02693
618.79	22.51	22.75	35	Cluster_31952
619.29	27.91	28.45	35	Cluster_02701
619.33	11.88	12.15	35	Cluster_31985
619.62	14.87	15.34	35	Cluster_11116
620.53	25.29	25.59	35	Cluster_32028
620.6	17.42	17.85	35	Cluster_11128
621.3	7.51	7.7	35	Cluster_32049
621.36	31.58	31.76	35	Cluster_32053
621.39	25.14	25.35	35	Cluster_32052
621.79	22.56	22.9	35	Cluster_32057
621.98	27.86	28.62	35	Cluster_11154
622.78	14.67	14.88	35	Cluster_32095
622.98	19.87	20.32	35	Cluster_11175
623.28	11.66	12.09	35	Cluster_32112
623.36	14.85	15.07	35	Cluster_32126
623.65	28.07	28.4	35	Cluster_11191
623.98	20.05	20.29	35	Cluster_11189
624.2	1.6	1.87	35	Cluster_32153
624.28	7.84	8.04	35	Cluster_32154
624.63	28.07	28.39	35	Cluster_11202
625.04	19.98	20.63	35	Cluster_02732
625.32	11.57	12.16	35	Cluster_11203
625.58	27.88	28.19	35	Cluster_02735
626	20.03	20.25	35	Cluster_11225
626.07	27.84	28.08	35	Cluster_32208
626.27	25.12	25.59	35	Cluster_32218
626.28	7.55	8.42	35	Cluster_32212
626.83	11.68	11.83	35	Cluster_32244
627.3	31.71	32.02	35	Cluster_32266
627.31	17.25	17.55	35	Cluster_32263
627.5	1.39	1.66	35	Cluster_32275
627.79	17.48	17.61	35	Cluster_32283
628.07	7.8	8.18	35	Cluster_32292
628.86	1.45	1.77	35	Cluster_32321
629.63	11.83	12.31	35	Cluster_11289
629.83	14.58	15.19	35	Cluster_32344
629.96	7.69	8.53	35	Cluster_11292
630.84	11.63	11.99	35	Cluster_32375
631.37	17.41	17.66	35	Cluster_11312
631.8	14.84	15.18	35	Cluster_32410
632.05	28.07	28.63	35	Cluster_11324
632.35	31.35	31.64	35	Cluster_11329
632.78	17.37	17.65	35	Cluster_32445
632.84	11.64	11.85	35	Cluster_32450
633	22.66	23.13	35	Cluster_11339
633.32	14.85	15.23	35	Cluster_32465
633.36	25.31	25.48	35	Cluster_32472
635.07	22.62	23.02	35	Cluster_02772
635.82	25.28	25.6	35	Cluster_02775
636.32	31.51	31.82	35	Cluster_32584
636.84	14.84	15.11	35	Cluster_32596
637.62	7.69	8.09	35	Cluster_11403
637.83	17.45	17.89	35	Cluster_32632
638.35	22.57	22.95	35	Cluster_32655
638.36	27.86	28.07	35	Cluster_11416
638.39	20	20.13	35	Cluster_32659
638.79	7.64	7.92	35	Cluster_32669
638.85	17.45	17.76	35	Cluster_32673
639.85	11.87	12.15	35	Cluster_32724
639.99	11.8	12.12	35	Cluster_11446
640.32	19.88	20.33	35	Cluster_32732
641.64	19.9	20.11	35	Cluster_11472
641.84	14.67	15.03	35	Cluster_32794
642.02	25.23	25.57	35	Cluster_11476
643.07	25.2	25.43	35	Cluster_32838
643.83	11.76	12.25	35	Cluster_32863
644	31.4	31.63	35	Cluster_11510
644.3	7.63	8.96	35	Cluster_02836
644.36	27.97	28.16	35	Cluster_32878
644.37	25.08	25.43	35	Cluster_11511
645	31.71	31.97	35	Cluster_11529
645.85	14.78	14.94	35	Cluster_32926
646.3	7.73	8	35	Cluster_32945
648.34	27.84	28.04	35	Cluster_33005
648.67	20	20.41	35	Cluster_11566
648.88	17.54	17.89	35	Cluster_33029
649.01	22.6	23.36	35	Cluster_11574
649.77	7.63	7.95	35	Cluster_33054
650.31	17.48	17.84	35	Cluster_33085
651.01	22.66	23.44	35	Cluster_11595
651.08	22.66	23.61	35	Cluster_33114
651.32	25.07	25.17	35	Cluster_33124
651.36	25.06	26.83	35	Cluster_11600
651.86	31.6	32.05	35	Cluster_33158
651.99	22.63	23.03	35	Cluster_11614
652.06	22.59	23.04	35	Cluster_33159
652.35	17.45	17.73	35	Cluster_33162
652.86	11.86	12.17	35	Cluster_33187
653.33	22.49	23.01	35	Cluster_33199
653.57	14.65	14.94	35	Cluster_33207
653.6	31.52	31.8	35	Cluster_02883
654.05	22.47	22.62	35	Cluster_33221
654.68	14.81	15.14	35	Cluster_11655
654.78	7.65	7.85	35	Cluster_33237
655.99	14.6	14.72	35	Cluster_11675
656.63	14.82	15.37	35	Cluster_11676
657.9	22.66	22.95	35	Cluster_33331
657.95	22.66	22.89	35	Cluster_33350
658.07	17.5	17.77	35	Cluster_33340
658.66	14.81	15.15	35	Cluster_11699
659.28	7.34	7.64	35	Cluster_33386
659.6	14.8	15.15	35	Cluster_33396
659.63	25.25	25.59	35	Cluster_02907
659.98	7.81	8.09	35	Cluster_11725
660.33	17.39	17.64	35	Cluster_33416
660.46	17.28	17.49	35	Cluster_33423
660.84	14.71	14.98	35	Cluster_33430
661.01	27.91	28.72	35	Cluster_11741
661.31	7.51	8.26	35	Cluster_33436
662.02	22.62	23.48	35	Cluster_11748
662.12	25.11	25.57	35	Cluster_02928
662.3	11.76	12.16	35	Cluster_33472
663.37	22.61	23.38	35	Cluster_33509
663.55	14.68	15.02	35	Cluster_02941
663.6	31.54	33.6	35	Cluster_02940
665.32	11.79	12	35	Cluster_33570
666.35	25.22	25.97	35	Cluster_02964
666.68	31.63	31.81	35	Cluster_11814
666.95	22.56	22.71	35	Cluster_33617
667.82	11.77	12	35	Cluster_33644
668.33	14.58	14.83	35	Cluster_33651
668.35	22.53	22.82	35	Cluster_11848
669.1	31.55	31.99	35	Cluster_02977
669.33	7.73	7.92	35	Cluster_33680
669.78	11.88	12.33	35	Cluster_33695
670.01	20.01	20.6	35	Cluster_11876
670.4	11.81	12.09	35	Cluster_33725
670.8	1.58	2.17	35	Cluster_33734
670.82	14.84	15.23	35	Cluster_33742
670.87	31.5	31.7	35	Cluster_02986
671.44	22.68	23.23	35	Cluster_33760
671.82	14.87	15.08	35	Cluster_33770
671.97	19.88	20.71	35	Cluster_11894
672.35	17.39	17.9	35	Cluster_33781
672.81	22.56	22.94	35	Cluster_33789
673.09	31.55	31.86	35	Cluster_03005
673.37	17.28	17.62	35	Cluster_33802
673.62	31.51	31.8	35	Cluster_33824
673.65	11.6	11.86	35	Cluster_11927
674.11	31.24	31.63	35	Cluster_03014
674.32	14.64	15.51	35	Cluster_11933
674.95	31.55	32.11	35	Cluster_00274
675.37	22.64	23	35	Cluster_33861
675.6	31.33	31.51	35	Cluster_33864
675.64	25.07	25.33	35	Cluster_03025
675.84	25.24	25.96	35	Cluster_03026
676	27.96	28.39	35	Cluster_11956
676.32	17.51	17.84	35	Cluster_11959
677.2	1.55	1.8	35	Cluster_33905
677.89	17.29	17.37	35	Cluster_33946
678.81	14.61	14.81	35	Cluster_33981
678.84	19.9	20.13	35	Cluster_33980
678.85	25.32	25.84	35	Cluster_03050
679.38	31.57	31.86	35	Cluster_33996
679.79	7.5	7.75	35	Cluster_34007
679.86	22.69	23.5	35	Cluster_34018
680.08	25.28	25.68	35	Cluster_03060
680.09	19.92	20.48	35	Cluster_34023
680.87	14.72	15.22	35	Cluster_34054
681.08	25.32	25.72	35	Cluster_03066
681.32	17.47	17.82	35	Cluster_12020
681.35	11.71	11.93	35	Cluster_34074
682.09	25.27	25.68	35	Cluster_34089
682.31	1.38	1.61	35	Cluster_34106
682.38	31.63	31.92	35	Cluster_03074
683.61	17.54	17.71	35	Cluster_12059
683.81	14.65	15.14	35	Cluster_34134
683.99	11.82	12.3	35	Cluster_12062
684.08	31.21	31.86	35	Cluster_03088
684.82	17.51	17.67	35	Cluster_34171
684.83	20.06	20.26	35	Cluster_34174
685.09	31.7	32.02	35	Cluster_03095
685.1	27.91	28.21	35	Cluster_03102
685.35	25.21	25.42	35	Cluster_34201
686.04	19.89	20.2	35	Cluster_12086
686.5	27.93	28.2	35	Cluster_00285
686.75	17.44	17.75	35	Cluster_00286
687.66	27.96	28.39	35	Cluster_34255
689.34	11.57	11.99	35	Cluster_34298
689.36	14.79	15.32	35	Cluster_34295
689.57	31.35	31.7	35	Cluster_03142
690.82	7.74	8.35	35	Cluster_34324
690.84	14.61	15.04	35	Cluster_34327
691.59	22.5	22.7	35	Cluster_03162
691.79	7.36	7.59	35	Cluster_34357
691.83	25.24	25.49	35	Cluster_34369
692.26	7.37	7.97	35	Cluster_34373
692.32	19.9	20.66	35	Cluster_03167
692.35	22.68	22.99	35	Cluster_03168
692.6	31.67	32.67	35	Cluster_03182
692.84	22.55	22.68	35	Cluster_34402
693.56	31.3	31.83	35	Cluster_03192
693.6	19.95	20.63	35	Cluster_34413
693.88	14.79	15.05	35	Cluster_34418
694.36	11.58	11.99	35	Cluster_34424
694.84	22.67	22.89	35	Cluster_34436
694.87	14.83	15.4	35	Cluster_34443
695.01	19.93	20.93	35	Cluster_12183
695.36	11.82	12.17	35	Cluster_34458
695.7	25.12	25.63	35	Cluster_12190
695.87	14.66	14.86	35	Cluster_34468
696.32	7.45	7.55	35	Cluster_34489
696.34	1.37	1.81	35	Cluster_03210
696.39	17.31	17.59	35	Cluster_34483
696.58	25.07	25.43	35	Cluster_03211
697.31	31.26	31.68	35	Cluster_03215
697.37	31.59	31.83	35	Cluster_34515
697.85	14.6	15.11	35	Cluster_34520
697.87	17.49	17.79	35	Cluster_34523
698.82	17.53	17.83	35	Cluster_34541
698.83	11.73	12.01	35	Cluster_34546
699.7	19.92	20.28	35	Cluster_12244
699.85	14.63	14.99	35	Cluster_03235
700.26	1.65	1.78	35	Cluster_34580
700.36	22.5	22.89	35	Cluster_34589
700.65	22.54	22.88	35	Cluster_34590
700.85	11.86	12.2	35	Cluster_34594
701.36	14.67	14.98	35	Cluster_34614
702.34	25.11	25.3	35	Cluster_34653
702.62	14.69	14.94	35	Cluster_12286
703.04	19.99	20.45	35	Cluster_12291
703.05	31.27	31.7	35	Cluster_03266
703.33	17.28	17.83	35	Cluster_34677
703.69	25.31	25.6	35	Cluster_12310
703.91	22.54	22.89	35	Cluster_03274
704.17	22.58	22.9	35	Cluster_34698
704.21	1.56	1.92	35	Cluster_34700
704.31	7.79	7.92	35	Cluster_34706
704.81	7.82	8.87	35	Cluster_34728
704.85	28.07	28.26	35	Cluster_34734
705.04	31.46	33.04	35	Cluster_12319
705.37	19.89	20.24	35	Cluster_34742
705.83	14.66	15.04	35	Cluster_34756
705.88	11.63	12.13	35	Cluster_34757
706.86	22.65	22.88	35	Cluster_03301
707.02	25.09	25.4	35	Cluster_12346
707.8	7.82	8.29	35	Cluster_34791
708.51	11.65	12.33	35	Cluster_00309
709.28	7.8	8.07	35	Cluster_34840
709.39	17.5	17.84	35	Cluster_34846
710.88	25.29	25.49	35	Cluster_03335
711.06	22.69	23.59	35	Cluster_12397
711.85	11.86	12.33	35	Cluster_34925
712.39	22.63	22.91	35	Cluster_34948
712.84	11.86	12.34	35	Cluster_34967
713.08	28.07	28.34	35	Cluster_03351
713.29	14.66	14.92	35	Cluster_03356
713.38	7.72	8.06	35	Cluster_12431
713.72	31.63	33.46	35	Cluster_12437
713.77	7.32	7.8	35	Cluster_34987
713.92	14.85	15.2	35	Cluster_34998
714.32	17.39	17.72	35	Cluster_35004
714.36	19.93	20.35	35	Cluster_35010
715.38	19.96	20.32	35	Cluster_35041
715.54	11.86	12.01	35	Cluster_00320
715.71	14.66	14.92	35	Cluster_12456
715.85	17.47	17.62	35	Cluster_35046
715.99	31.39	31.72	35	Cluster_12465
716.39	19.88	20.36	35	Cluster_35061
717.36	31.54	32.09	35	Cluster_12478
717.9	25.12	25.55	35	Cluster_35102
718.36	19.94	20.38	35	Cluster_35122
718.85	7.68	8.4	35	Cluster_35127
718.89	17.51	17.8	35	Cluster_35137
718.91	27.8	28.33	35	Cluster_35135
718.96	28.02	28.34	35	Cluster_12511
719.39	19.98	20.26	35	Cluster_35145
719.83	11.61	12.34	35	Cluster_35161
719.85	25.1	25.67	35	Cluster_03411
719.98	19.94	20.4	35	Cluster_12519
720.12	25.11	25.24	35	Cluster_35168
720.13	28	28.18	35	Cluster_35170
720.35	17.53	17.7	35	Cluster_03417
720.58	17.3	17.59	35	Cluster_03421
720.83	7.75	8.35	35	Cluster_35178
721.32	19.89	20.27	35	Cluster_35195
721.41	17.26	17.54	35	Cluster_35191
721.72	22.64	22.89	35	Cluster_12548
721.88	22.67	23.06	35	Cluster_35209
721.9	25.05	25.27	35	Cluster_35213
722.02	31.66	32.06	35	Cluster_12553
722.09	28.07	28.5	35	Cluster_03436
722.34	25.13	26.37	35	Cluster_03433
722.68	31.37	32.02	35	Cluster_12565
723.4	19.96	20.36	35	Cluster_12568
723.42	22.56	22.94	35	Cluster_12570
723.95	27.91	28.52	35	Cluster_00326
724.04	31.21	31.65	35	Cluster_12575
724.9	22.47	22.96	35	Cluster_03465
725.06	27.97	28.27	35	Cluster_12593
725.32	7.78	8.5	35	Cluster_03469
725.41	17.37	17.56	35	Cluster_35286
725.42	31.36	31.6	35	Cluster_35293
727.38	25.09	25.48	35	Cluster_35317
728.1	25.29	25.66	35	Cluster_03487
728.13	22.56	22.73	35	Cluster_03484
728.42	25.14	25.32	35	Cluster_35338
728.98	31.52	31.69	35	Cluster_12653
729.15	31.21	31.44	35	Cluster_03497
729.84	17.5	17.71	35	Cluster_35373
729.89	22.5	22.71	35	Cluster_03507
730.91	22.68	22.87	35	Cluster_35408
731.1	28.06	28.49	35	Cluster_35410
731.83	25.26	25.65	35	Cluster_03518
732.11	17.41	17.79	35	Cluster_03522
732.64	31.49	31.69	35	Cluster_03534
733.03	17.41	17.82	35	Cluster_12708
733.13	25.14	25.56	35	Cluster_03548
733.83	11.88	12.39	35	Cluster_35471
733.85	14.65	15.15	35	Cluster_35474
734.58	7.79	8.04	35	Cluster_35493
735.04	20.04	20.35	35	Cluster_12729
735.74	17.5	17.78	35	Cluster_12741
736.37	11.8	12.2	35	Cluster_35541
737.04	27.8	28.31	35	Cluster_12754
737.16	22.68	22.85	35	Cluster_35560
737.82	7.63	8.05	35	Cluster_35593
738.39	19.88	20.48	35	Cluster_35611
738.63	11.82	12.2	35	Cluster_03590
739.38	27.95	28.26	35	Cluster_12791
739.39	27.81	27.99	35	Cluster_12789
739.84	1.42	1.74	35	Cluster_35645
740.37	14.72	15.21	35	Cluster_35657
740.38	22.62	22.94	35	Cluster_35661
740.93	27.86	28.23	35	Cluster_35676
741.85	17.47	17.68	35	Cluster_35683
742.37	11.87	12.39	35	Cluster_35697
742.67	7.75	8.36	35	Cluster_12831
742.84	14.75	15.52	35	Cluster_35707
744.37	25.21	25.74	35	Cluster_35750
745.38	25.2	25.42	35	Cluster_35777
745.68	22.68	23.58	35	Cluster_12857
746.06	22.68	22.97	35	Cluster_12863
746.15	28.03	28.18	35	Cluster_35792
746.3	7.78	8.08	35	Cluster_35797
747.12	11.8	12.23	35	Cluster_35817
747.37	11.71	12.18	35	Cluster_35818
748	22.61	22.95	35	Cluster_12903
748.86	27.8	28.15	35	Cluster_03654
748.88	19.97	20.64	35	Cluster_35857
749.07	19.96	20.2	35	Cluster_12920
749.69	17.25	17.55	35	Cluster_12929
749.98	19.86	20.09	35	Cluster_12936
750.01	22.6	23.5	35	Cluster_12941
750.38	14.68	14.96	35	Cluster_35883
750.44	22.6	22.99	35	Cluster_35886
750.94	22.59	23	35	Cluster_35903
751.06	28.05	28.29	35	Cluster_12961
751.15	25.25	25.67	35	Cluster_03662
751.36	14.64	15.1	35	Cluster_35908
752.37	11.84	12.38	35	Cluster_35932
753.05	31.68	31.97	35	Cluster_12988
753.06	25.17	25.5	35	Cluster_12984
753.39	22.67	22.9	35	Cluster_35964
753.91	27.92	28.16	35	Cluster_35981
754.06	20.05	20.51	35	Cluster_13009
754.9	14.66	15.5	35	Cluster_36004
755.06	25.26	25.46	35	Cluster_13021
755.3	20.05	20.27	35	Cluster_13019
755.33	22.63	23.19	35	Cluster_13020
755.42	19.91	20.15	35	Cluster_36013
755.75	17.36	17.74	35	Cluster_13034
755.92	19.96	20.15	35	Cluster_36043
756.13	25.27	25.62	35	Cluster_03688
757.31	14.83	14.95	35	Cluster_36071
757.73	27.89	28.23	35	Cluster_13076
758.41	25.08	25.6	35	Cluster_36102
758.7	14.58	14.99	35	Cluster_13088
759.63	22.6	22.98	35	Cluster_03704
759.9	14.61	14.87	35	Cluster_36129
759.91	17.32	17.63	35	Cluster_36132
760.35	14.8	15.03	35	Cluster_36146
761.05	17.49	17.83	35	Cluster_00024
761.41	17.28	17.52	35	Cluster_36182
762.38	27.96	28.2	35	Cluster_13130
763.03	7.56	9.08	35	Cluster_13141
763.08	17.4	17.84	35	Cluster_13137
763.35	25.21	26.12	35	Cluster_03726
763.71	31.48	31.66	35	Cluster_13147
764.09	31.66	32.06	35	Cluster_13148
764.36	11.8	12.08	35	Cluster_36253
765.15	31.68	31.98	35	Cluster_03741
765.79	11.61	11.86	35	Cluster_36274
765.8	11.86	12.08	35	Cluster_36275
766.37	11.6	11.75	35	Cluster_36292
766.55	17.45	18.04	35	Cluster_00339
767.7	27.94	28.27	35	Cluster_13203
767.85	11.79	12.13	35	Cluster_36325
768.07	17.28	17.78	35	Cluster_13209
768.08	31.36	31.64	35	Cluster_13205
768.38	7.48	7.66	35	Cluster_36351
769.33	22.64	22.98	35	Cluster_36370
769.59	19.93	20.19	35	Cluster_36368
769.82	19.96	20.6	35	Cluster_36385
772.41	22.65	23.18	35	Cluster_36441
772.74	25.07	25.31	35	Cluster_13265
772.8	31.68	32.59	35	Cluster_13273
772.88	14.58	14.71	35	Cluster_36459
772.92	14.67	14.95	35	Cluster_36460
773.08	19.95	20.22	35	Cluster_03785
773.09	20.05	20.33	35	Cluster_03786
773.13	31.43	31.71	35	Cluster_13272
773.35	14.74	15.13	35	Cluster_13283
773.41	27.88	28.47	35	Cluster_13286
774.12	20.05	20.35	35	Cluster_36481
774.73	17.47	18.01	35	Cluster_13306
775.06	11.69	12.15	35	Cluster_13312
775.07	19.94	20.6	35	Cluster_13311
775.42	27.8	28.44	35	Cluster_36510
776.37	22.48	22.75	35	Cluster_03803
777.15	27.81	28.22	35	Cluster_03806
777.35	11.81	12.19	35	Cluster_36561
777.38	25.12	25.45	35	Cluster_36567
777.39	14.65	14.84	35	Cluster_36564
778.37	17.25	17.39	35	Cluster_36591
778.77	25.18	25.66	35	Cluster_13350
778.87	17.38	17.7	35	Cluster_36605
780.73	27.98	28.27	35	Cluster_13379
780.81	19.91	20.48	35	Cluster_36636
780.88	31.46	32.21	35	Cluster_03821
781.4	31.41	31.62	35	Cluster_36661
782.03	11.61	12.17	35	Cluster_13403
783.13	22.5	22.86	35	Cluster_03834
783.46	25.11	25.42	35	Cluster_36708
783.72	19.91	20.19	35	Cluster_13422
784.06	27.9	28.25	35	Cluster_13433
784.89	1.48	1.76	35	Cluster_36733
784.93	25.12	25.8	35	Cluster_36732
785.45	19.89	20.32	35	Cluster_36744
785.83	22.66	22.78	35	Cluster_36763
787.06	28.01	28.2	35	Cluster_13459
787.12	22.53	22.9	35	Cluster_03868
787.35	19.87	20.4	35	Cluster_03870
788.87	22.6	22.81	35	Cluster_36840
789.06	31.63	32	35	Cluster_13483
790.87	31.56	32.09	35	Cluster_36906
791.12	22.59	22.78	35	Cluster_36909
791.38	25.17	25.54	35	Cluster_36914
791.9	27.89	28.5	35	Cluster_36919
792.38	31.39	31.54	35	Cluster_36933
792.64	17.45	17.82	35	Cluster_36941
792.86	22.69	23.22	35	Cluster_03914
792.87	31.46	31.67	35	Cluster_36948
792.97	14.58	14.86	35	Cluster_13541
793.78	31.32	31.59	35	Cluster_13547
794.36	31.67	32.08	35	Cluster_36984
794.37	19.94	20.21	35	Cluster_36982
794.45	1.42	1.79	35	Cluster_36985
794.65	17.39	17.78	35	Cluster_36986
795.07	25.16	25.36	35	Cluster_13571
795.42	22.67	22.79	35	Cluster_37004
795.44	1.4	1.8	35	Cluster_37000
795.68	14.59	14.88	35	Cluster_13585
795.87	31.56	32.17	35	Cluster_03947
795.9	28.06	28.27	35	Cluster_37017
795.96	14.76	15.07	35	Cluster_37020
796.41	31.45	31.68	35	Cluster_13605
796.72	19.94	20.1	35	Cluster_13597
796.91	22.5	22.72	35	Cluster_37044
797.86	19.93	20.44	35	Cluster_37077
797.87	7.43	7.73	35	Cluster_37073
797.88	7.31	7.44	35	Cluster_37072
797.89	22.5	22.69	35	Cluster_37068
799.38	22.5	23.46	35	Cluster_37115
799.4	14.77	15.53	35	Cluster_37112
799.89	31.62	32.18	35	Cluster_03975
800.35	31.53	31.63	35	Cluster_37146
800.41	19.89	20.12	35	Cluster_13643
800.84	31.29	31.55	35	Cluster_37149
800.86	31.65	32.09	35	Cluster_03991
801.06	11.65	12.07	35	Cluster_00029
801.37	17.48	17.81	35	Cluster_03995
801.42	25.18	25.66	35	Cluster_37163
801.44	31.27	31.66	35	Cluster_13660
802.43	20.05	20.55	35	Cluster_37188
802.74	27.9	28.08	35	Cluster_13681
803.41	25.13	25.6	35	Cluster_13684
803.88	17.37	17.77	35	Cluster_37226
804.43	22.65	22.87	35	Cluster_37243
804.91	31.69	32.14	35	Cluster_04015
805.16	14.6	14.94	35	Cluster_37269
805.39	27.93	28.29	35	Cluster_37283
805.94	31.44	31.63	35	Cluster_37284
806.39	14.64	14.86	35	Cluster_37304
807.01	19.98	20.44	35	Cluster_13723
807.46	19.92	20.08	35	Cluster_37330
807.92	27.87	28.03	35	Cluster_37352
808.85	19.96	20.45	35	Cluster_37370
808.91	31.47	31.73	35	Cluster_37377
809.4	22.66	23.07	35	Cluster_04037
809.91	14.85	15.31	35	Cluster_37401
810.39	19.92	20.39	35	Cluster_37407
810.44	22.63	23.11	35	Cluster_13774
811.74	22.48	22.86	35	Cluster_00036
811.86	20.04	20.56	35	Cluster_37446
811.91	14.87	15.29	35	Cluster_37441
812.39	22.63	22.83	35	Cluster_37458
812.41	27.93	28.4	35	Cluster_13796
813.82	11.79	12.19	35	Cluster_00352
813.9	17.36	17.73	35	Cluster_37483
814.1	25.25	25.47	35	Cluster_13827
814.16	27.89	28.19	35	Cluster_37492
814.17	25.12	25.32	35	Cluster_04067
814.9	22.68	23.03	35	Cluster_04074
815.06	20	20.43	35	Cluster_13832
815.79	31.57	31.79	35	Cluster_13844
815.92	31.67	31.98	35	Cluster_37530
816.38	11.83	12.23	35	Cluster_37540
816.43	17.29	17.64	35	Cluster_04088
816.72	25.32	25.81	35	Cluster_13857
817.34	17.25	17.39	35	Cluster_37561
817.88	17.36	17.81	35	Cluster_37570
818.42	14.62	15.04	35	Cluster_13883
819.05	25.15	26.05	35	Cluster_13897
819.42	27.91	28.36	35	Cluster_13906
820.17	31.38	32.01	35	Cluster_04104
821.23	31.57	34.85	35	Cluster_04111
821.38	17.28	17.68	35	Cluster_37637
822.06	19.93	20.47	35	Cluster_13934
823.42	17.48	17.87	35	Cluster_37669
823.91	19.88	20.22	35	Cluster_37674
823.94	31.63	31.99	35	Cluster_37688
825.32	17.26	17.39	35	Cluster_37717
825.39	31.38	31.78	35	Cluster_04137
826.38	25.13	25.96	35	Cluster_13981
826.86	7.61	8.08	35	Cluster_37765
827.04	25.11	25.81	35	Cluster_13986
827.06	25.13	25.35	35	Cluster_13988
827.09	27.9	28.2	35	Cluster_13989
827.88	17.41	17.76	35	Cluster_37794
828.8	31.26	31.86	35	Cluster_14000
828.98	11.69	11.97	35	Cluster_14004
829.16	28.03	28.45	35	Cluster_04165
829.36	17.31	17.66	35	Cluster_37821
829.43	1.39	1.78	35	Cluster_37825
829.91	31.4	31.98	35	Cluster_04169
830.74	25.12	25.4	35	Cluster_14020
830.89	17.44	17.89	35	Cluster_00042
831.45	22.63	22.88	35	Cluster_37853
832.41	19.98	20.38	35	Cluster_37873
832.68	27.95	28.15	35	Cluster_37879
833.49	25.15	25.55	35	Cluster_37894
833.99	25.08	25.18	35	Cluster_37902
834.1	27.89	28.19	35	Cluster_14054
834.94	17.25	17.59	35	Cluster_37918
835.05	11.6	12	35	Cluster_14062
836.39	25.12	25.37	35	Cluster_14076
836.42	28.04	28.34	35	Cluster_14077
836.76	7.52	8.2	35	Cluster_14083
836.86	17.31	17.8	35	Cluster_37959
836.94	31.63	32.34	35	Cluster_04234
837.41	31.23	31.57	35	Cluster_37970
837.95	25.17	25.49	35	Cluster_37976
839.1	31.51	32.01	35	Cluster_14102
840.66	31.22	31.56	35	Cluster_04260
840.78	25.11	25.29	35	Cluster_14117
841.08	22.57	22.84	35	Cluster_14128
841.1	19.96	20.19	35	Cluster_14126
841.67	25.3	25.61	35	Cluster_00364
841.76	27.96	28.22	35	Cluster_38066
842.73	25.14	25.74	35	Cluster_14140
843.87	17.39	17.89	35	Cluster_38114
844.18	31.53	32.15	35	Cluster_04298
844.44	25.12	25.51	35	Cluster_14157
846.98	1.51	1.88	35	Cluster_38180
847.48	1.39	1.84	35	Cluster_38200
847.75	19.88	20.16	35	Cluster_14185
847.88	11.56	11.92	35	Cluster_38203
848.4	27.88	28.51	35	Cluster_04350
848.91	31.52	32.25	35	Cluster_04352
849.46	25.15	25.67	35	Cluster_38235
849.64	27.92	28.36	35	Cluster_04364
849.97	22.62	23.51	35	Cluster_38245
849.99	25.12	25.7	35	Cluster_38248
850.33	14.66	14.78	35	Cluster_38250
850.4	19.99	20.46	35	Cluster_04376
850.76	19.87	20.16	35	Cluster_14213
851.36	11.75	12.34	35	Cluster_14215
851.77	31.3	31.54	35	Cluster_38298
852.03	22.65	23.29	35	Cluster_38307
852.91	22.61	23.31	35	Cluster_04400
852.93	31.51	32.16	35	Cluster_04401
853.45	20.01	20.16	35	Cluster_38334
854.44	20.05	20.75	35	Cluster_38377
854.47	22.68	23.08	35	Cluster_38375
854.88	22.65	22.93	35	Cluster_38385
855.41	27.9	28.2	35	Cluster_38392
855.73	17.25	17.7	35	Cluster_14240
856.43	25.11	25.49	35	Cluster_14249
856.91	31.52	32.06	35	Cluster_04444
857.06	17.48	17.92	35	Cluster_14257
857.89	14.81	15.53	35	Cluster_38459
857.91	27.91	28.72	35	Cluster_04449
858.07	11.84	12.35	35	Cluster_14269
858.77	25.07	25.38	35	Cluster_14275
859.45	17.42	18.28	35	Cluster_38500
859.47	7.79	8.14	35	Cluster_38497
860.47	31.24	31.54	35	Cluster_14284
861.39	27.87	28.2	35	Cluster_04493
862.39	22.61	23.11	35	Cluster_04505
862.49	25.14	25.58	35	Cluster_38591
863.05	14.6	15.53	35	Cluster_14302
863.76	22.54	23.03	35	Cluster_14307
863.94	25.07	25.41	35	Cluster_38615
864.07	14.65	14.99	35	Cluster_14314
865.03	17.39	17.52	35	Cluster_38646
865.75	25.32	25.95	35	Cluster_14326
865.92	7.38	8.04	35	Cluster_38659
865.93	25.05	25.44	35	Cluster_04555
866.41	25.1	25.47	35	Cluster_14334
869.07	25.17	26.26	35	Cluster_14353
869.28	1.61	1.97	35	Cluster_38719
869.41	17.42	17.72	35	Cluster_04599
869.78	25.26	25.53	35	Cluster_14363
871.17	14.84	14.96	35	Cluster_38758
871.27	1.62	1.91	35	Cluster_38759
871.44	14.8	15.06	35	Cluster_38769
871.47	31.54	31.79	35	Cluster_14388
872.27	1.62	1.84	35	Cluster_38802
874.09	25.15	25.53	35	Cluster_14414
874.26	1.45	1.8	35	Cluster_38844
874.78	17.48	17.85	35	Cluster_14424
875.28	1.61	1.91	35	Cluster_38860
875.66	14.76	15.12	35	Cluster_04698
876.08	22.62	23.8	35	Cluster_14437
876.53	22.59	22.86	35	Cluster_38895
877.38	31.44	31.94	35	Cluster_14453
877.44	25.13	25.99	35	Cluster_38909
878.48	22.63	22.81	35	Cluster_38928
880.46	25.12	25.32	35	Cluster_14483
881.96	31.5	31.75	35	Cluster_38993
882.44	14.86	15.2	35	Cluster_39008
882.94	22.62	22.95	35	Cluster_39018
884.4	14.61	15.2	35	Cluster_14528
884.66	17.33	17.79	35	Cluster_39047
885.12	25.3	25.65	35	Cluster_14544
885.68	22.68	22.97	35	Cluster_04765
885.95	28.02	28.26	35	Cluster_39078
886.43	19.99	20.22	35	Cluster_39095
886.96	17.42	18.08	35	Cluster_39099
887.52	22.65	22.88	35	Cluster_39107
887.68	27.94	28.23	35	Cluster_04781
887.74	19.86	20.23	35	Cluster_14571
888.13	25.11	25.97	35	Cluster_14577
888.4	22.64	23.1	35	Cluster_14578
888.91	14.83	15.12	35	Cluster_39135
888.92	22.52	22.68	35	Cluster_04786
889.11	20.05	20.46	35	Cluster_14581
889.44	1.43	1.77	35	Cluster_39147
890.17	11.61	11.98	35	Cluster_04796
890.38	17.52	18.07	35	Cluster_39161
890.39	17.27	17.52	35	Cluster_39160
890.46	22.6	22.96	35	Cluster_39173
890.99	22.61	23.04	35	Cluster_39180
891.46	25.3	25.5	35	Cluster_39186
891.81	31.56	31.88	35	Cluster_14598
892.21	14.84	15.36	35	Cluster_04824
893.43	27.95	28.23	35	Cluster_39231
893.78	19.93	20.28	35	Cluster_14615
894.12	22.69	23.16	35	Cluster_14617
894.71	27.82	28.23	35	Cluster_04845
895.21	14.81	15.35	35	Cluster_04851
895.45	25.3	25.98	35	Cluster_14622
895.81	27.91	28.27	35	Cluster_14625
896.15	31.39	31.88	35	Cluster_14634
897.04	27.95	28.39	35	Cluster_39292
898.77	22.55	22.98	35	Cluster_14664
899.43	19.93	20.33	35	Cluster_39337
899.51	1.42	1.8	35	Cluster_39345
899.96	22.5	22.91	35	Cluster_04891
900.94	14.6	15.03	35	Cluster_39368
900.97	19.86	20.3	35	Cluster_39380
900.99	1.4	1.92	35	Cluster_39377
902.46	17.48	17.7	35	Cluster_39412
904.46	31.43	31.86	35	Cluster_39443
905.43	11.85	12.31	35	Cluster_39461
906.77	31.32	31.76	35	Cluster_14739
907.8	19.89	20.41	35	Cluster_14749
908.46	19.88	20.22	35	Cluster_39500
908.48	25.1	25.28	35	Cluster_14756
908.94	25.12	25.75	35	Cluster_04958
908.95	31.42	31.72	35	Cluster_39504
909.44	20.02	20.41	35	Cluster_14760
909.5	31.53	31.86	35	Cluster_14765
909.89	17.4	17.65	35	Cluster_39520
910.11	25.23	26.32	35	Cluster_14769
910.19	27.86	28.48	35	Cluster_04966
911.96	19.92	20.16	35	Cluster_39564
914.56	27.86	28.53	35	Cluster_39615
915.13	22.59	23.08	35	Cluster_14823
915.93	27.88	28.13	35	Cluster_39626
916.44	17.29	17.67	35	Cluster_39640
916.49	19.9	20.67	35	Cluster_39633
917.45	25.24	25.41	35	Cluster_14854
917.97	31.67	31.94	35	Cluster_39674
918.66	31.62	32.2	35	Cluster_39698
920.45	19.92	20.22	35	Cluster_39721
920.76	25.12	25.46	35	Cluster_14891
920.79	1.55	1.67	35	Cluster_39725
920.88	17.5	18.01	35	Cluster_39726
920.95	22.5	22.69	35	Cluster_39731
922.42	22.63	22.92	35	Cluster_14907
922.98	25.09	25.51	35	Cluster_39772
923.3	28.04	28.54	35	Cluster_14924
923.45	25.29	25.74	35	Cluster_14932
923.92	7.79	8.32	35	Cluster_39782
924.49	28.04	28.7	35	Cluster_39788
925.11	25.09	25.38	35	Cluster_14961
926.42	31.25	31.67	35	Cluster_14975
927.48	31.56	31.8	35	Cluster_39834
928.47	19.99	20.34	35	Cluster_39858
928.96	28.06	28.49	35	Cluster_39861
929.12	31.3	31.89	35	Cluster_15009
929.43	25.12	25.33	35	Cluster_39880
929.9	17.42	17.75	35	Cluster_39897
931.73	31.29	31.68	35	Cluster_15043
931.9	14.59	15.17	35	Cluster_39924
932.64	28.02	30.05	35	Cluster_15062
932.95	20.06	20.22	35	Cluster_39941
933.14	31.53	32.26	35	Cluster_15072
933.33	25.11	25.53	35	Cluster_05038
934	1.39	1.81	35	Cluster_39963
934.13	25.04	25.48	35	Cluster_15084
934.43	22.6	23.41	35	Cluster_15083
934.78	27.99	28.71	35	Cluster_15089
935.78	31.66	32.62	35	Cluster_15100
936.45	20.05	20.4	35	Cluster_15116
936.8	19.86	20.12	35	Cluster_15129
937	17.43	17.98	35	Cluster_39997
937.44	27.84	28.11	35	Cluster_15144
937.49	31.29	31.91	35	Cluster_05051
938.07	14.68	15.56	35	Cluster_15154
938.13	28.06	28.4	35	Cluster_15156
938.21	22.68	22.87	35	Cluster_15160
939.69	20	20.36	35	Cluster_05058
940.46	31.58	32.16	35	Cluster_15180
941.72	17.26	17.79	35	Cluster_40098
942	22.54	23.2	35	Cluster_40094
943.45	31.33	31.63	35	Cluster_15229
945.13	27.97	28.38	35	Cluster_15244
945.39	14.67	14.92	35	Cluster_15242
945.72	22.62	23.6	35	Cluster_05075
945.73	19.89	20.38	35	Cluster_05078
945.78	31.65	32.18	35	Cluster_15250
945.98	25.31	25.95	35	Cluster_40152
947.16	25.31	25.49	35	Cluster_15264
947.22	31.42	31.86	35	Cluster_05084
947.79	31.69	31.92	35	Cluster_15273
948.19	27.93	28.22	35	Cluster_15277
948.52	31.34	31.75	35	Cluster_40180
949.14	31.35	31.63	35	Cluster_15301
949.44	20.06	20.26	35	Cluster_40190
949.46	31.61	31.94	35	Cluster_15302
950.44	28.07	28.42	35	Cluster_15314
951.17	22.65	22.88	35	Cluster_15324
951.96	7.51	8.76	35	Cluster_40227
952.14	28.06	28.5	35	Cluster_15337
952.15	31.59	31.83	35	Cluster_15339
952.44	31.61	32.57	35	Cluster_15342
952.53	1.38	1.84	35	Cluster_40233
953.98	19.9	20.1	35	Cluster_40255
954.82	25.13	25.39	35	Cluster_15379
954.99	19.91	20.37	35	Cluster_40262
955.13	17.26	17.69	35	Cluster_15394
955.47	25.3	25.65	35	Cluster_15404
956.48	22.67	22.99	35	Cluster_15426
957.07	11.84	12	35	Cluster_40290
957.48	22.55	22.75	35	Cluster_40291
960.15	27.83	28.27	35	Cluster_15462
960.98	25.15	25.57	35	Cluster_40317
961.48	25.12	25.34	35	Cluster_15478
962.14	22.62	22.83	35	Cluster_15497
962.38	17.25	17.41	35	Cluster_40344
962.79	25.12	25.79	35	Cluster_15505
964.13	25.13	25.57	35	Cluster_15523
964.43	17.44	17.7	35	Cluster_40365
965.29	1.64	1.85	35	Cluster_40377
966.15	27.94	28.38	35	Cluster_15549
966.49	17.44	17.82	35	Cluster_40387
966.5	31.57	32.07	35	Cluster_05172
966.85	25.13	25.47	35	Cluster_15552
967	31.63	32.16	35	Cluster_40392
967.56	22.68	23.03	35	Cluster_15565
968.03	17.4	17.67	35	Cluster_40402
968.25	25.22	25.36	35	Cluster_05187
971.97	19.9	20	35	Cluster_40451
972.01	19.89	20.44	35	Cluster_40467
972.46	17.48	17.7	35	Cluster_15627
972.49	22.66	22.87	35	Cluster_15626
973.51	22.67	23.17	35	Cluster_40476
974.47	28.05	28.2	35	Cluster_15651
974.98	17.38	17.71	35	Cluster_40495
975.82	17.38	17.85	35	Cluster_15672
975.98	31.65	32	35	Cluster_05210
976	22.65	23	35	Cluster_05212
976.03	25.16	25.45	35	Cluster_40504
977.14	27.99	28.2	35	Cluster_15696
977.62	31.46	31.65	35	Cluster_40522
979.45	22.69	23.05	35	Cluster_40546
979.8	28.06	28.19	35	Cluster_15720
979.83	31.36	32.11	35	Cluster_15721
979.98	7.51	7.66	35	Cluster_40568
980	17.3	17.71	35	Cluster_40562
980.5	19.91	20.12	35	Cluster_40565
980.7	14.83	15.05	35	Cluster_40578
981.45	28.05	28.23	35	Cluster_15750
983.25	20.06	20.28	35	Cluster_05237
983.95	14.87	15.21	35	Cluster_40617
985.14	22.65	22.87	35	Cluster_40628
986.02	25.19	25.49	35	Cluster_40630
986.52	1.39	1.8	35	Cluster_40639
986.83	25.16	25.49	35	Cluster_15810
987.24	19.89	20.2	35	Cluster_40654
987.8	22.65	23.04	35	Cluster_15825
988.44	17.48	17.67	35	Cluster_15835
991.93	14.67	15.15	35	Cluster_40717
993.5	22.65	22.79	35	Cluster_15895
997.19	31.66	31.95	35	Cluster_15954
1000.06	25.32	25.61	35	Cluster_40851
1001.03	28.01	28.33	35	Cluster_40878
1001.16	27.82	28.01	35	Cluster_15996
1001.49	22.66	22.96	35	Cluster_40884
1003.52	11.73	11.91	35	Cluster_05294
1004	20	20.33	35	Cluster_40937
1004.31	22.61	22.83	35	Cluster_05296
1004.57	1.42	1.8	35	Cluster_40940
1007.81	31.27	31.58	35	Cluster_16072
1008.78	27.81	28.06	35	Cluster_16080
1012.26	27.99	29	35	Cluster_05329
1012.27	27.98	28.72	35	Cluster_41044
1012.93	22.49	22.61	35	Cluster_41054
1013.01	27.79	28.71	35	Cluster_05341
1013.47	31.58	31.95	35	Cluster_16138
1013.49	31.46	31.6	35	Cluster_16137
1013.76	25.1	25.6	35	Cluster_05344
1013.9	27.81	27.94	35	Cluster_41056
1015.92	31.65	31.81	35	Cluster_41088
1016.78	11.73	12.3	35	Cluster_05351
1017.27	31.66	31.94	35	Cluster_41099
1019.25	25.06	25.51	35	Cluster_05360
1020.15	19.92	20.31	35	Cluster_16210
1022.5	31.7	32.31	35	Cluster_16231
1023.82	1.65	1.96	35	Cluster_41185
1024.48	17.53	17.82	35	Cluster_16254
1024.5	22.59	22.9	35	Cluster_16256
1024.93	17.52	17.71	35	Cluster_41195
1025.46	19.88	20.05	35	Cluster_16264
1025.81	31.69	32.1	35	Cluster_41211
1026.83	31.71	32.08	35	Cluster_16274
1027.13	19.98	20.23	35	Cluster_16285
1027.14	19.94	20.06	35	Cluster_16284
1027.88	28.02	28.43	35	Cluster_16291
1028.18	31.58	32.3	35	Cluster_16295
1028.84	22.59	23.48	35	Cluster_16300
1029.99	25.12	25.25	35	Cluster_41262
1031.2	31.26	31.52	35	Cluster_16323
1032.82	25.22	25.76	35	Cluster_16335
1033.2	31.26	31.48	35	Cluster_16342
1036.52	22.5	23.06	35	Cluster_16382
1037.5	17.46	17.74	35	Cluster_16400
1039.05	1.39	1.81	35	Cluster_41371
1039.52	27.97	28.62	35	Cluster_41374
1039.81	27.92	28.19	35	Cluster_16429
1040.83	25.12	25.31	35	Cluster_05437
1041.01	28.03	28.27	35	Cluster_41401
1042.17	31.59	31.91	35	Cluster_16457
1044.49	27.92	28.28	35	Cluster_41432
1046.13	25.26	25.54	35	Cluster_16488
1046.22	17.43	17.58	35	Cluster_16495
1047.16	19.91	20.55	35	Cluster_16507
1047.83	27.84	28.26	35	Cluster_41470
1053.5	31.54	32.19	35	Cluster_16581
1053.98	28.04	28.26	35	Cluster_41534
1054.99	7.75	8.37	35	Cluster_05476
1055.22	31.42	31.67	35	Cluster_16595
1055.5	31.64	31.9	35	Cluster_16606
1056.52	22.51	22.75	35	Cluster_16616
1057.06	31.49	32.65	35	Cluster_41567
1057.33	25.04	25.36	35	Cluster_05486
1057.34	25.31	25.57	35	Cluster_05487
1057.58	1.39	1.8	35	Cluster_41574
1057.99	11.64	11.94	35	Cluster_41578
1058.02	27.91	28.27	35	Cluster_41582
1058.81	31.6	31.91	35	Cluster_16658
1058.85	22.58	22.79	35	Cluster_16649
1058.96	27.84	27.92	35	Cluster_41595
1058.97	28.04	28.3	35	Cluster_41597
1059.01	27.92	28.05	35	Cluster_41596
1060.32	1.65	1.86	35	Cluster_41612
1060.75	7.79	8.26	35	Cluster_05502
1060.82	31.63	31.91	35	Cluster_16679
1061.26	27.8	28.3	35	Cluster_05510
1061.33	25.06	25.32	35	Cluster_05506
1061.82	1.64	1.91	35	Cluster_41625
1062.83	31.62	31.91	35	Cluster_16700
1063.27	27.79	28.26	35	Cluster_05516
1063.82	1.63	1.91	35	Cluster_41655
1063.99	17.43	17.7	35	Cluster_41663
1064.72	7.5	7.79	35	Cluster_05521
1064.73	7.77	8.18	35	Cluster_41675
1064.99	17.45	17.7	35	Cluster_41673
1066.26	27.83	28.22	35	Cluster_41702
1067.52	17.47	17.67	35	Cluster_41715
1068.05	31.45	32.11	35	Cluster_41719
1068.75	25.12	25.41	35	Cluster_41734
1069.51	27.81	28.18	35	Cluster_41748
1070.16	31.56	31.91	35	Cluster_16781
1070.51	27.81	28.23	35	Cluster_05546
1072.55	31.66	32.21	35	Cluster_16804
1072.76	27.82	28.19	35	Cluster_05555
1074.19	25.14	25.38	35	Cluster_16831
1074.51	27.9	28.26	35	Cluster_41810
1075.53	31.54	31.84	35	Cluster_41816
1076.75	27.8	28.17	35	Cluster_05574
1078.01	27.8	28.16	35	Cluster_05578
1079.49	27.9	28.16	35	Cluster_05582
1080.75	19.91	20.82	35	Cluster_00593
1082	27.82	28.19	35	Cluster_05588
1083.5	27.92	28.11	35	Cluster_05592
1086.59	27.92	28.29	35	Cluster_41940
1091.58	1.39	1.8	35	Cluster_41998
1092.9	31.35	32.07	35	Cluster_17025
1093.21	31.35	32.01	35	Cluster_17031
1093.55	31.34	32.06	35	Cluster_17035
1093.58	19.96	20.18	35	Cluster_42024
1093.99	20.02	20.19	35	Cluster_42029
1094.92	22.48	22.8	35	Cluster_00625
1096.55	22.66	23.35	35	Cluster_42051
1100.23	31.35	31.82	35	Cluster_17091
1100.56	31.36	31.64	35	Cluster_17097
1101.96	31.56	32.67	35	Cluster_17105
1102.54	27.94	28.26	35	Cluster_17111
1103.12	22.61	22.84	35	Cluster_42104
1108.23	27.99	28.44	35	Cluster_17176
1108.37	27.99	28.54	35	Cluster_42148
1108.88	27.94	28.22	35	Cluster_17175
1109.86	28.03	28.26	35	Cluster_17199
1113.5	19.92	20.94	35	Cluster_42184
1113.53	25.23	25.61	35	Cluster_17241
1115.18	20.01	20.94	35	Cluster_17258
1115.77	28.03	28.34	35	Cluster_00660
1117.22	31.21	31.52	35	Cluster_17276
1118.21	25.32	25.65	35	Cluster_17277
1118.22	27.86	28.58	35	Cluster_17280
1119.87	1.65	1.84	35	Cluster_42234
1121.54	25.11	25.55	35	Cluster_17322
1123.04	25.04	25.38	35	Cluster_42270
1123.97	19.95	20.11	35	Cluster_42271
1124.25	31.51	32.35	35	Cluster_17359
1125.57	1.43	1.76	35	Cluster_42283
1126.07	25.07	26	35	Cluster_42291
1127.88	31.49	31.93	35	Cluster_17398
1128.57	27.99	28.73	35	Cluster_17409
1129.21	31.22	31.57	35	Cluster_17418
1129.55	31.54	31.87	35	Cluster_17428
1129.9	31.22	31.56	35	Cluster_17433
1130.23	27.88	28.55	35	Cluster_17434
1131.58	31.37	32.26	35	Cluster_17448
1133.13	17.39	17.71	35	Cluster_42337
1133.2	31.23	31.59	35	Cluster_17479
1133.22	31.55	31.95	35	Cluster_17484
1134.9	31.51	32.36	35	Cluster_17503
1135.23	31.43	31.94	35	Cluster_17509
1135.51	22.61	22.83	35	Cluster_17513
1135.54	31.21	31.47	35	Cluster_17519
1135.55	27.92	28.16	35	Cluster_17517
1136.11	25.21	25.51	35	Cluster_42363
1136.88	22.56	23.52	35	Cluster_17525
1136.89	31.55	32.16	35	Cluster_17538
1138.13	31.24	31.47	35	Cluster_42377
1140.22	27.83	28.3	35	Cluster_17567
1143.18	22.67	23.02	35	Cluster_00674
1143.56	27.91	28.73	35	Cluster_17607
1143.6	1.41	1.86	35	Cluster_42409
1144.2	22.65	23.26	35	Cluster_17626
1144.24	31.5	32.06	35	Cluster_17620
1145.21	27.83	28.22	35	Cluster_17645
1146.57	22.68	23.03	35	Cluster_00680
1149.29	31.27	31.44	35	Cluster_42461
1151.05	27.96	28.35	35	Cluster_42474
1152.54	28.01	28.39	35	Cluster_17735
1152.88	28.01	28.18	35	Cluster_17750
1153.03	22.5	22.7	35	Cluster_05790
1153.76	19.97	20.36	35	Cluster_00695
1154.35	1.61	1.81	35	Cluster_42485
1155.34	1.64	1.84	35	Cluster_42501
1156.84	1.6	1.85	35	Cluster_42511
1158.84	1.65	1.86	35	Cluster_42519
1159.61	27.92	28.32	35	Cluster_42529
1160.34	1.65	1.84	35	Cluster_42534
1162.11	20.01	20.38	35	Cluster_42551
1162.64	1.41	1.8	35	Cluster_42555
1163.09	25.26	26.48	35	Cluster_05817
1166.08	25.3	25.73	35	Cluster_05827
1166.14	25.31	25.48	35	Cluster_42592
1166.21	20.06	20.77	35	Cluster_17894
1167.19	25.06	25.61	35	Cluster_17908
1167.57	28.03	28.49	35	Cluster_17921
1168.21	17.5	17.81	35	Cluster_17931
1168.33	25.19	25.8	35	Cluster_42608
1168.58	25.19	25.72	35	Cluster_05832
1173.07	27.97	28.15	35	Cluster_42645
1180.8	27.99	28.42	35	Cluster_05888
1183.23	27.94	28.29	35	Cluster_18040
1187.59	31.42	31.8	35	Cluster_18075
1190.56	27.95	28.23	35	Cluster_18091
1192.81	27.93	28.17	35	Cluster_42765
1192.92	25.32	26.1	35	Cluster_18117
1195.88	27.95	28.2	35	Cluster_18133
1196.63	1.39	1.8	35	Cluster_42787
1197.59	25.08	25.68	35	Cluster_18145
1197.9	27.95	28.18	35	Cluster_18140
1198.64	22.61	22.86	35	Cluster_42803
1199.32	22.53	22.72	35	Cluster_05982
1199.57	31.67	32.59	35	Cluster_18161
1200.26	25.09	25.78	35	Cluster_18168
1200.56	25.32	25.57	35	Cluster_18177
1201.89	11.73	11.87	35	Cluster_18192
1203.44	1.5	1.68	35	Cluster_42830
1206.62	22.52	22.84	35	Cluster_42853
1208.56	31.64	32.56	35	Cluster_18237
1209.51	19.98	20.45	35	Cluster_42887
1213.12	14.58	14.97	35	Cluster_42910
1215.15	1.39	1.8	35	Cluster_42924
1218.11	27.88	28.38	35	Cluster_42950
1219.09	31.57	31.72	35	Cluster_42956
1221.25	19.96	20.37	35	Cluster_18299
1222.1	19.97	20.69	35	Cluster_42968
1224.08	25.09	25.7	35	Cluster_42977
1224.6	25.15	25.34	35	Cluster_42983
1225.59	25.28	25.63	35	Cluster_42994
1228.07	25.13	25.96	35	Cluster_43008
1228.11	22.54	22.78	35	Cluster_43007
1230.63	1.45	1.74	35	Cluster_43026
1232.57	25.16	25.32	35	Cluster_43045
1234.58	25.16	25.33	35	Cluster_43065
1238.57	25.24	25.57	35	Cluster_43079
1245.28	19.97	20.63	35	Cluster_18390
1249.16	1.38	1.79	35	Cluster_43135
1251.87	1.65	1.85	35	Cluster_43149
1253.87	1.65	1.85	35	Cluster_43162
1255.86	1.6	1.91	35	Cluster_43176
1257.08	22.64	22.82	35	Cluster_06282
1264.27	17.43	18.58	35	Cluster_18463
1267.2	1.43	1.79	35	Cluster_43224
1267.68	1.42	1.8	35	Cluster_43228
1274.29	31.23	31.62	35	Cluster_18502
1284.15	22.66	23	35	Cluster_43287
1300.69	31.52	31.71	35	Cluster_43366
1300.7	31.39	31.53	35	Cluster_43360
1300.73	31.69	31.89	35	Cluster_43361
1300.89	1.43	1.82	35	Cluster_43362
1301.68	1.41	1.69	35	Cluster_43365
1320.21	1.39	1.78	35	Cluster_43449
1329.73	25.16	25.71	35	Cluster_43484
1330.45	27.86	28.16	35	Cluster_06499
1331.69	25.22	25.95	35	Cluster_43492
1334.68	31.3	31.73	35	Cluster_43505
1349.89	1.65	1.84	35	Cluster_43562
1353.71	25.04	25.23	35	Cluster_43578
1354.21	25.21	25.48	35	Cluster_43579
1354.66	27.96	28.18	35	Cluster_06571
1361.03	27.81	27.94	35	Cluster_18681
1367.16	31.3	31.7	35	Cluster_43645
1372.75	1.41	1.79	35	Cluster_43667
1376.18	19.93	20.32	35	Cluster_43680
1376.34	27.82	27.97	35	Cluster_18707
1383.67	28.02	28.22	35	Cluster_18716
1394.65	27.85	28.08	35	Cluster_43739
1396.44	28.03	28.27	35	Cluster_18732
1402.12	25.31	25.61	35	Cluster_18741
1406.24	1.42	1.74	35	Cluster_43793
1407.03	27.83	28.26	35	Cluster_18752
1414.35	27.85	28.19	35	Cluster_18768
1417.37	27.81	28.23	35	Cluster_18772
1420.01	27.88	28.16	35	Cluster_18783
1422.96	22.6	23.03	35	Cluster_43843
1423.47	22.65	23.08	35	Cluster_43844
1424.69	27.83	28.17	35	Cluster_18789
1424.79	1.45	1.8	35	Cluster_43851
1425.27	1.42	1.8	35	Cluster_43853
1427.03	27.92	28.15	35	Cluster_18794
1428.82	22.56	22.72	35	Cluster_43862
1429.02	27.94	28.12	35	Cluster_18795
1430.01	27.86	28.13	35	Cluster_18796
1431.68	27.86	28.12	35	Cluster_18799
1437.03	27.91	28.12	35	Cluster_18803
1439.35	27.92	28.1	35	Cluster_18807
1459.27	1.42	1.79	35	Cluster_43959
1477.3	1.42	1.8	35	Cluster_44015
1489.22	31.26	31.58	35	Cluster_44043
1492.94	1.44	1.81	35	Cluster_44054
1495.14	1.52	1.72	35	Cluster_44065
1511.8	1.42	1.8	35	Cluster_44102
1518.72	19.93	20.06	35	Cluster_44112
1530.33	1.42	1.8	35	Cluster_44125
1560.76	31.56	31.91	35	Cluster_44175
1564.32	1.42	1.78	35	Cluster_44184
1571.76	31.61	31.91	35	Cluster_44194
1582.85	1.42	1.73	35	Cluster_44218
1616.85	1.44	1.78	35	Cluster_44250
1633.97	1.56	1.81	35	Cluster_44257
1635.4	1.43	1.72	35	Cluster_44260
1676.82	27.9	28.27	35	Cluster_44320
1683.84	27.9	28.15	35	Cluster_44341
1687.92	1.44	1.8	35	Cluster_44353
1739.94	1.49	1.8	35	Cluster_44403
1792.99	1.52	1.79	35	Cluster_44425

## Sheet: Pass 7-11 inclusion list 2
MS Mass	Start (min)	End (min)	Norm CE	name
300.15	11.93	12.68	35	Cluster_06842
300.18	14.91	15.73	35	Cluster_18939
300.89	1.67	2.19	35	Cluster_18964
301.14	15	15.25	35	Cluster_06849
301.67	1.97	2.14	35	Cluster_18983
302.17	8.06	8.34	35	Cluster_19008
302.19	12.17	12.66	35	Cluster_06853
305.14	12.1	12.5	35	Cluster_06866
306.16	2.01	2.52	35	Cluster_19094
307.51	11.94	12.33	35	Cluster_06882
308.68	1.8	2.05	35	Cluster_19184
308.71	8.22	8.67	35	Cluster_19183
308.8	11.97	12.4	35	Cluster_06892
309.11	32.06	32.71	35	Cluster_19188
309.69	8.22	8.83	35	Cluster_19198
309.8	12.14	12.25	35	Cluster_19202
309.81	8.06	8.46	35	Cluster_19200
310.4	8.04	8.56	35	Cluster_00810
310.5	8.28	10.2	35	Cluster_06917
310.52	17.58	17.85	35	Cluster_19215
311.2	12.1	12.4	35	Cluster_19249
311.71	12	12.21	35	Cluster_19258
312.11	22.84	23.63	35	Cluster_19262
313.14	17.76	18.49	35	Cluster_19297
313.16	15.06	15.36	35	Cluster_00819
313.51	7.95	8.1	35	Cluster_19312
314.19	17.58	17.82	35	Cluster_19337
315.14	2.01	2.26	35	Cluster_06949
315.15	2	2.21	35	Cluster_19364
315.52	14.94	15.2	35	Cluster_06953
316.15	7.93	8.6	35	Cluster_19407
316.2	1.86	2.03	35	Cluster_19410
317.69	2.02	2.14	35	Cluster_19493
318.14	2.03	2.21	35	Cluster_06964
319.12	1.8	2.05	35	Cluster_19538
321.63	1.9	2.21	35	Cluster_19597
322.12	1.79	2.03	35	Cluster_19612
322.14	8.02	8.3	35	Cluster_19615
322.54	1.83	2.06	35	Cluster_19633
322.69	8.04	8.51	35	Cluster_19642
323.21	12.16	12.57	35	Cluster_19661
324.19	1.86	2.18	35	Cluster_19695
325.2	20.17	20.35	35	Cluster_19741
325.41	12	12.27	35	Cluster_00886
325.69	8.09	8.81	35	Cluster_19745
326.3	8.28	8.47	35	Cluster_19766
326.71	20.21	20.81	35	Cluster_19771
327.01	12.02	12.33	35	Cluster_19776
327.19	8.04	8.7	35	Cluster_07037
327.29	8.06	8.47	35	Cluster_07038
327.73	12.02	12.34	35	Cluster_19801
327.92	7.9	8.27	35	Cluster_00891
328.16	1.95	2.01	35	Cluster_19813
328.18	1.86	2.2	35	Cluster_19822
328.68	25.36	25.6	35	Cluster_19834
328.71	8.19	8.62	35	Cluster_19833
329.16	1.98	2.07	35	Cluster_07057
329.71	12.15	12.41	35	Cluster_19866
330.19	1.75	1.86	35	Cluster_19878
331.13	8.06	8.55	35	Cluster_19919
331.86	14.88	15.62	35	Cluster_07074
332.65	7.85	8.39	35	Cluster_19972
332.68	1.76	2.11	35	Cluster_19970
333.08	2.02	2.47	35	Cluster_19978
333.14	1.82	2.04	35	Cluster_07077
333.17	12.08	12.23	35	Cluster_19991
335.7	7.85	8.15	35	Cluster_20068
335.74	15.07	15.67	35	Cluster_20067
335.9	7.97	8.3	35	Cluster_20079
336.72	8.3	8.79	35	Cluster_20109
337.71	8.19	9.02	35	Cluster_20140
338.7	8.01	8.28	35	Cluster_20173
338.91	12.03	12.19	35	Cluster_07134
339.18	2.01	2.37	35	Cluster_20193
339.5	2.03	2.3	35	Cluster_07140
339.54	12.01	12.34	35	Cluster_07145
340.62	14.91	15.2	35	Cluster_20238
340.64	8.29	8.97	35	Cluster_00930
340.69	7.94	8.67	35	Cluster_20249
340.9	8.07	8.96	35	Cluster_00933
341.69	1.77	2.21	35	Cluster_20269
341.77	15.14	15.51	35	Cluster_20282
342.5	17.58	17.96	35	Cluster_07173
342.67	12.11	12.29	35	Cluster_20306
343.19	7.84	8.04	35	Cluster_07178
343.2	1.84	2.04	35	Cluster_20327
343.22	8.32	8.76	35	Cluster_20324
343.84	8.01	8.59	35	Cluster_07185
344.22	14.92	16	35	Cluster_07187
344.73	12	12.32	35	Cluster_20385
345.37	14.97	15.67	35	Cluster_00117
348.42	20.27	20.56	35	Cluster_00972
348.48	7.88	8.72	35	Cluster_07231
348.56	17.7	17.89	35	Cluster_20501
349.14	8.3	9	35	Cluster_07236
350.2	8.17	8.57	35	Cluster_20560
350.21	7.85	8.28	35	Cluster_20566
350.86	8.04	8.35	35	Cluster_20592
351.67	1.83	2.01	35	Cluster_20632
351.71	11.95	12.34	35	Cluster_20644
351.82	8.07	8.26	35	Cluster_20645
352.37	15.02	15.17	35	Cluster_20655
352.83	1.95	2.22	35	Cluster_20678
352.84	8.06	8.96	35	Cluster_07263
352.85	22.89	23.2	35	Cluster_07265
353.09	2.02	2.26	35	Cluster_20695
353.19	8.11	9.21	35	Cluster_01001
354.69	15.09	15.37	35	Cluster_20769
354.73	12.12	12.33	35	Cluster_20774
355.46	12.18	12.27	35	Cluster_20791
355.57	8.27	8.48	35	Cluster_20793
355.64	1.69	2.04	35	Cluster_20794
356.08	12	12.37	35	Cluster_20817
356.18	17.74	18.17	35	Cluster_01019
356.19	1.8	2.03	35	Cluster_20822
356.57	7.9	8.21	35	Cluster_20837
357.15	12.11	12.34	35	Cluster_07312
360.74	14.9	15.36	35	Cluster_21006
360.79	22.79	23.11	35	Cluster_00006
360.82	8.26	9.04	35	Cluster_07341
361.71	15.14	15.39	35	Cluster_21044
362.22	12.07	13.46	35	Cluster_07353
362.74	1.77	2.01	35	Cluster_21080
363	1.97	2.07	35	Cluster_21084
363.18	14.97	15.59	35	Cluster_07364
363.64	1.82	2.04	35	Cluster_21112
363.69	2.03	2.47	35	Cluster_21113
363.86	12.11	12.38	35	Cluster_07374
364.23	1.95	2.35	35	Cluster_21155
364.27	17.68	18.07	35	Cluster_21157
364.69	17.79	18.02	35	Cluster_21174
364.74	11.97	12.38	35	Cluster_21178
364.85	8.23	8.36	35	Cluster_21187
364.88	8.26	8.48	35	Cluster_21188
365.41	17.68	18.05	35	Cluster_01070
365.54	12.03	12.56	35	Cluster_07395
365.86	14.99	15.31	35	Cluster_07398
366.19	22.74	23.09	35	Cluster_07401
366.24	8.23	8.42	35	Cluster_21249
366.52	12.11	12.4	35	Cluster_07404
367.2	8.23	8.49	35	Cluster_21312
367.9	14.98	15.49	35	Cluster_01079
368.89	12.04	12.46	35	Cluster_07430
369.14	1.73	1.96	35	Cluster_21402
369.68	2.04	2.21	35	Cluster_21424
369.7	12.05	12.33	35	Cluster_21433
370.7	2.03	2.49	35	Cluster_01092
370.77	14.88	15.46	35	Cluster_21483
371.17	1.68	2.03	35	Cluster_21493
371.25	2.01	2.46	35	Cluster_21497
371.51	12.01	12.37	35	Cluster_07451
371.74	1.91	2.43	35	Cluster_21524
372.16	14.98	15.53	35	Cluster_07459
372.7	8.05	8.47	35	Cluster_21571
372.71	17.64	17.88	35	Cluster_21577
373.46	8.07	8.96	35	Cluster_07474
374.24	8.23	8.49	35	Cluster_21649
374.87	20.25	20.88	35	Cluster_07489
374.96	22.86	23.19	35	Cluster_01105
375.72	12.12	12.37	35	Cluster_21694
376.45	20.16	20.54	35	Cluster_01114
378.04	1.83	2.14	35	Cluster_21784
378.88	12.08	12.53	35	Cluster_07528
379.15	14.93	15.24	35	Cluster_01127
379.2	2.03	2.51	35	Cluster_21825
379.45	8.04	8.96	35	Cluster_01133
379.7	12	12.2	35	Cluster_21860
379.77	20.26	20.48	35	Cluster_21864
379.85	20.3	20.68	35	Cluster_07537
380.9	7.93	8.51	35	Cluster_07545
381.19	8.09	8.98	35	Cluster_01139
382.69	22.72	23.44	35	Cluster_21987
382.7	2.01	2.16	35	Cluster_21990
383.49	17.72	18.03	35	Cluster_07575
384.14	8.08	8.68	35	Cluster_22045
384.15	8.02	8.33	35	Cluster_22059
384.24	22.92	23.06	35	Cluster_22056
384.81	14.96	15.36	35	Cluster_07588
385.18	12	12.32	35	Cluster_07591
385.25	12.16	12.5	35	Cluster_22102
385.7	7.96	8.26	35	Cluster_22113
385.74	7.92	8.38	35	Cluster_22121
386.2	8.17	8.29	35	Cluster_22136
386.25	12.05	12.22	35	Cluster_22133
387.16	12	12.36	35	Cluster_22178
388.22	12.05	12.34	35	Cluster_22238
388.72	22.95	23.47	35	Cluster_22252
388.93	8.06	8.96	35	Cluster_01174
388.96	17.73	18.01	35	Cluster_22254
389.72	15.04	15.25	35	Cluster_22275
389.89	8.29	10.25	35	Cluster_07632
390.68	17.7	18.22	35	Cluster_01185
390.95	12.13	12.32	35	Cluster_22319
391.24	15.09	15.57	35	Cluster_22327
391.53	12.06	12.45	35	Cluster_07655
391.7	22.84	23.1	35	Cluster_22345
392.71	11.95	12.33	35	Cluster_22378
393.23	1.92	2.12	35	Cluster_22401
393.55	22.86	23.05	35	Cluster_07678
393.56	22.74	22.92	35	Cluster_07677
393.92	12.16	12.51	35	Cluster_22478
394.22	8.12	8.69	35	Cluster_07684
394.74	8.04	8.91	35	Cluster_22518
395.18	15.06	15.22	35	Cluster_07695
395.23	22.84	23.06	35	Cluster_22535
395.67	14.88	15.24	35	Cluster_22559
395.88	28.16	28.52	35	Cluster_07705
396.17	1.95	2.04	35	Cluster_22569
396.18	14.92	15.21	35	Cluster_22585
396.88	7.89	9.4	35	Cluster_07714
397.22	22.88	23.39	35	Cluster_07729
398.17	1.89	2.04	35	Cluster_22669
398.21	31.86	32.05	35	Cluster_22675
398.24	2.03	2.23	35	Cluster_22670
398.29	28.29	29.17	35	Cluster_22681
398.86	12.01	12.33	35	Cluster_22700
399.18	1.83	2.01	35	Cluster_22713
399.24	14.96	15.21	35	Cluster_07749
399.25	12.19	12.53	35	Cluster_22716
399.26	15.11	15.47	35	Cluster_22711
400.23	12.08	12.24	35	Cluster_22757
400.49	12	12.32	35	Cluster_22772
400.72	17.54	18.02	35	Cluster_22779
400.88	8.04	8.64	35	Cluster_07770
401.2	31.95	32.26	35	Cluster_22807
401.22	12	12.42	35	Cluster_07773
401.89	11.94	12.54	35	Cluster_07780
401.9	15.14	15.74	35	Cluster_07782
403.2	8.19	8.62	35	Cluster_07792
403.47	8.06	8.27	35	Cluster_22911
404.26	12.11	12.49	35	Cluster_22971
404.56	15.04	15.37	35	Cluster_07812
405.69	7.93	8.34	35	Cluster_23002
405.95	12	12.83	35	Cluster_23010
406.17	1.75	1.96	35	Cluster_23016
406.24	8.27	8.76	35	Cluster_23033
407.22	17.74	17.95	35	Cluster_23064
407.76	8.09	8.72	35	Cluster_23081
408.46	12.17	12.33	35	Cluster_23120
408.87	28.18	28.36	35	Cluster_23138
408.88	12.15	12.39	35	Cluster_07865
409.23	15.13	15.61	35	Cluster_23153
409.7	1.9	2.11	35	Cluster_23171
409.73	11.91	12.07	35	Cluster_23180
409.95	17.62	17.84	35	Cluster_23183
410.18	2.03	2.16	35	Cluster_23189
410.44	20.22	20.5	35	Cluster_23203
410.56	14.98	15.65	35	Cluster_07886
411.77	14.92	15.34	35	Cluster_23260
412.23	2.03	2.31	35	Cluster_23277
413.27	12.07	12.35	35	Cluster_23327
413.53	8.04	8.49	35	Cluster_07909
413.96	15.04	15.46	35	Cluster_01340
414.2	22.7	23.34	35	Cluster_23361
414.75	8.09	8.73	35	Cluster_23381
415.27	17.65	18.05	35	Cluster_23413
415.28	20.23	20.6	35	Cluster_23423
415.85	8.22	8.55	35	Cluster_07936
416.25	17.62	17.84	35	Cluster_23459
417.22	12.11	12.3	35	Cluster_23490
417.87	15.06	15.51	35	Cluster_07964
417.9	20.19	20.51	35	Cluster_07963
418.18	1.83	2.07	35	Cluster_23526
418.23	8.21	8.49	35	Cluster_23538
418.48	17.59	18.13	35	Cluster_23547
419.2	12.17	12.4	35	Cluster_23570
419.72	8.19	8.92	35	Cluster_23585
419.96	14.9	15.19	35	Cluster_23601
420.49	12.17	12.31	35	Cluster_23629
420.77	12.18	12.41	35	Cluster_23640
420.96	17.6	17.85	35	Cluster_23648
421.11	11.97	12.35	35	Cluster_23650
421.23	1.66	2	35	Cluster_23668
421.45	1.66	2.06	35	Cluster_23676
421.7	25.58	25.96	35	Cluster_01373
421.91	12.08	12.67	35	Cluster_08007
422.48	8.27	8.71	35	Cluster_23711
422.72	2	2.36	35	Cluster_23712
423.26	17.56	17.75	35	Cluster_23744
423.95	22.77	23.09	35	Cluster_23781
424.21	14.89	15.38	35	Cluster_23791
424.25	17.6	17.88	35	Cluster_23799
424.96	11.99	12.27	35	Cluster_23834
425.25	12.16	12.4	35	Cluster_23854
425.49	22.95	23.15	35	Cluster_01403
425.74	8.28	8.77	35	Cluster_23879
426.73	8.27	8.46	35	Cluster_23948
427.47	15.11	15.54	35	Cluster_23982
427.75	12.05	12.34	35	Cluster_23989
427.84	14.88	15.16	35	Cluster_08098
427.93	20.17	20.77	35	Cluster_08100
428.46	11.96	12.16	35	Cluster_24032
428.48	12.15	12.54	35	Cluster_24033
428.71	11.92	12.07	35	Cluster_24055
428.91	17.72	17.94	35	Cluster_08112
429.23	2.02	2.67	35	Cluster_24081
429.74	8.06	8.25	35	Cluster_24094
430.23	15.12	15.56	35	Cluster_08134
430.71	8.04	8.2	35	Cluster_24132
430.74	7.9	8.05	35	Cluster_24131
430.75	12.11	13.23	35	Cluster_24143
431.18	1.78	1.98	35	Cluster_08143
431.46	15.03	15.72	35	Cluster_01442
431.72	12.07	12.22	35	Cluster_24189
431.76	14.95	15.15	35	Cluster_24195
432.19	2.02	2.13	35	Cluster_24209
432.55	28.24	28.72	35	Cluster_08160
432.7	2.02	2.5	35	Cluster_24233
432.91	14.9	15.21	35	Cluster_08166
432.92	17.7	17.94	35	Cluster_08165
433.2	11.95	12.34	35	Cluster_08168
433.71	8.32	8.65	35	Cluster_24281
433.75	14.88	15.2	35	Cluster_24283
433.98	20.22	20.51	35	Cluster_01463
434.24	12.12	12.42	35	Cluster_24301
434.56	20.29	20.45	35	Cluster_24322
434.88	1.86	2.07	35	Cluster_08191
435.44	14.97	15.17	35	Cluster_24385
436.71	20.16	20.39	35	Cluster_01496
437.22	11.93	12.31	35	Cluster_08222
437.23	8.15	8.6	35	Cluster_24478
437.58	14.89	15.2	35	Cluster_24494
437.7	22.93	23.53	35	Cluster_01498
438.18	12.17	12.4	35	Cluster_24534
438.19	11.91	12.18	35	Cluster_24533
438.23	1.85	2.07	35	Cluster_24536
438.44	28.27	28.48	35	Cluster_24549
438.61	22.85	24.42	35	Cluster_08244
439.23	12.07	12.33	35	Cluster_24595
439.47	22.94	23.15	35	Cluster_01509
439.53	25.36	25.68	35	Cluster_08261
439.55	8.28	9.46	35	Cluster_08256
440.22	2.03	2.14	35	Cluster_24645
440.32	22.86	23.15	35	Cluster_01513
440.41	1.75	2.04	35	Cluster_24653
440.47	15.01	15.51	35	Cluster_24650
440.55	12.02	12.38	35	Cluster_08275
441.06	7.87	8.29	35	Cluster_24673
441.3	17.74	18.07	35	Cluster_24683
441.76	17.63	17.74	35	Cluster_24711
442.25	12.07	12.21	35	Cluster_24722
442.45	1.86	1.95	35	Cluster_24748
443.24	11.91	12.32	35	Cluster_08314
443.46	17.6	18.21	35	Cluster_01527
443.73	11.99	12.36	35	Cluster_24806
444.46	22.72	23.2	35	Cluster_01538
444.56	25.54	25.83	35	Cluster_08331
444.77	15.1	15.28	35	Cluster_24874
445.27	14.89	15.08	35	Cluster_24892
445.7	1.73	2.03	35	Cluster_24901
445.96	20.15	20.45	35	Cluster_01552
446.47	17.58	17.91	35	Cluster_24944
446.76	15.06	15.34	35	Cluster_24948
446.77	7.91	8.89	35	Cluster_24958
447.23	8.19	8.87	35	Cluster_08377
447.26	12.12	12.39	35	Cluster_08373
447.76	20.17	20.64	35	Cluster_01564
448.2	2	2.43	35	Cluster_25015
448.24	22.72	23.17	35	Cluster_25023
448.73	8.03	8.62	35	Cluster_25045
448.75	2	2.17	35	Cluster_25040
449.73	1.96	2.15	35	Cluster_25087
450.21	1.81	2.01	35	Cluster_25106
450.48	14.91	15.28	35	Cluster_25131
450.57	12.16	12.35	35	Cluster_25130
451.87	7.97	8.33	35	Cluster_08451
452.01	15.11	15.55	35	Cluster_25192
452.21	20.23	20.52	35	Cluster_01595
452.29	22.92	23.59	35	Cluster_08465
453.38	12.02	12.17	35	Cluster_25260
453.48	15.11	15.5	35	Cluster_01602
453.57	12.11	12.53	35	Cluster_08488
453.7	22.79	23.32	35	Cluster_01604
453.86	8.26	8.89	35	Cluster_08496
454.72	12.16	12.31	35	Cluster_25326
454.99	22.89	22.98	35	Cluster_25338
455.73	8.05	8.36	35	Cluster_25360
456.22	25.55	25.75	35	Cluster_25385
457.23	25.38	25.65	35	Cluster_25428
457.49	20.12	20.28	35	Cluster_25443
457.95	22.71	23.33	35	Cluster_08555
458	20.23	20.54	35	Cluster_25462
458.21	15.15	15.67	35	Cluster_01647
458.58	12.03	12.34	35	Cluster_08560
458.74	20.21	20.55	35	Cluster_01648
459.27	12.09	12.31	35	Cluster_25527
459.51	14.91	15.22	35	Cluster_01651
459.55	8.29	8.7	35	Cluster_08575
459.57	11.95	12.22	35	Cluster_08576
459.58	12	12.93	35	Cluster_08577
460.24	20.23	20.54	35	Cluster_01658
460.7	14.97	15.45	35	Cluster_01661
460.99	20.16	20.53	35	Cluster_01664
461.57	12.1	12.32	35	Cluster_08594
462.7	12.02	12.3	35	Cluster_25649
462.94	14.92	15.29	35	Cluster_01670
462.99	20.22	20.41	35	Cluster_01671
463.21	7.93	8.17	35	Cluster_25663
463.53	12.01	12.55	35	Cluster_25678
463.76	17.73	17.94	35	Cluster_25688
463.77	7.91	8.81	35	Cluster_25693
464.44	14.98	15.27	35	Cluster_25728
464.72	2.02	2.2	35	Cluster_25731
465.04	20.22	20.61	35	Cluster_00140
465.75	22.89	23.3	35	Cluster_25808
465.87	15.12	15.62	35	Cluster_08658
466.25	12.03	12.33	35	Cluster_08663
466.51	8.26	8.94	35	Cluster_08665
466.73	17.68	17.95	35	Cluster_01699
467.03	28.3	28.64	35	Cluster_25851
467.57	11.88	12.31	35	Cluster_08686
467.78	20.21	20.35	35	Cluster_25882
468.23	1.77	2.5	35	Cluster_25897
468.61	7.92	8.88	35	Cluster_08703
469.21	20.13	20.28	35	Cluster_08717
469.29	22.91	23.15	35	Cluster_25949
469.52	20.26	20.43	35	Cluster_25956
469.83	12.16	12.52	35	Cluster_00146
470.22	8.2	8.81	35	Cluster_25983
470.27	7.92	8.1	35	Cluster_08727
470.62	14.92	15.26	35	Cluster_08742
470.68	17.57	18.03	35	Cluster_26013
471.78	17.78	18	35	Cluster_26056
472.21	1.73	2.19	35	Cluster_26072
472.35	22.88	23.17	35	Cluster_26098
472.68	22.8	23.06	35	Cluster_26099
474.46	8.29	8.76	35	Cluster_01753
474.6	17.74	18.16	35	Cluster_08805
474.9	11.9	12.34	35	Cluster_08808
475.59	17.8	18.23	35	Cluster_08815
475.63	20.3	20.61	35	Cluster_26228
475.98	14.92	15.17	35	Cluster_01764
476.65	22.7	23.12	35	Cluster_00162
476.7	1.8	2.21	35	Cluster_26258
476.8	1.66	2.03	35	Cluster_26268
477	1.69	2	35	Cluster_26273
477.19	8.29	8.71	35	Cluster_08839
477.59	20.18	20.45	35	Cluster_08855
478	12.08	12.35	35	Cluster_26307
478.24	17.55	17.83	35	Cluster_01774
478.89	20.1	20.26	35	Cluster_26345
478.97	17.64	17.84	35	Cluster_26348
479.03	22.83	23.32	35	Cluster_01783
479.29	7.85	8.35	35	Cluster_26388
479.34	7.97	8.24	35	Cluster_26401
479.51	12.03	12.38	35	Cluster_01786
479.67	17.74	17.91	35	Cluster_01792
480.21	8.06	8.51	35	Cluster_08909
480.29	14.97	15.33	35	Cluster_08903
480.57	12.15	12.5	35	Cluster_08910
481.31	20.16	20.48	35	Cluster_26503
481.53	17.59	17.82	35	Cluster_26507
481.95	20.07	20.66	35	Cluster_08935
482.22	2.03	2.52	35	Cluster_26527
482.25	8.27	8.47	35	Cluster_26531
482.67	15.04	15.19	35	Cluster_26555
482.75	8.1	8.28	35	Cluster_26575
483.22	2	2.48	35	Cluster_26586
483.29	25.47	25.89	35	Cluster_26590
484.44	31.81	32.09	35	Cluster_26661
484.88	15.05	15.48	35	Cluster_08972
485.25	8.14	8.78	35	Cluster_26695
485.31	20.13	20.31	35	Cluster_26707
485.7	2.01	2.13	35	Cluster_26725
486.22	7.93	8.6	35	Cluster_01833
486.23	15.15	15.55	35	Cluster_01836
486.28	12.17	12.37	35	Cluster_26742
486.43	8.17	8.71	35	Cluster_01837
488.23	1.9	2.06	35	Cluster_26847
488.78	8.1	8.38	35	Cluster_26855
488.96	7.98	8.56	35	Cluster_26863
489.3	22.94	23.24	35	Cluster_09042
489.48	7.88	7.98	35	Cluster_26893
489.56	12.01	12.36	35	Cluster_09045
489.61	28.26	28.56	35	Cluster_26896
490.2	14.91	15.56	35	Cluster_09054
490.24	17.69	17.83	35	Cluster_01864
490.3	22.89	23.33	35	Cluster_26927
490.82	17.79	18.72	35	Cluster_26941
491.22	1.93	2.03	35	Cluster_26962
491.25	8.11	8.44	35	Cluster_26961
491.3	31.75	32.23	35	Cluster_09076
491.74	14.93	15.21	35	Cluster_26975
491.8	25.58	25.88	35	Cluster_26976
492.29	25.47	25.71	35	Cluster_26992
492.79	8.07	8.42	35	Cluster_27014
492.94	17.8	18.03	35	Cluster_27028
493.29	14.88	15.1	35	Cluster_27057
493.93	28.14	28.73	35	Cluster_27096
494.28	25.54	25.88	35	Cluster_27113
494.92	15.03	15.61	35	Cluster_09129
495.01	22.86	23.46	35	Cluster_01888
495.28	2.01	2.27	35	Cluster_27150
495.72	7.91	8.49	35	Cluster_27168
495.75	12.19	12.46	35	Cluster_27178
495.91	25.41	25.74	35	Cluster_09146
496.28	22.94	23.26	35	Cluster_27202
496.99	12	12.33	35	Cluster_01904
497.23	8.04	8.28	35	Cluster_27253
498.28	17.7	18.11	35	Cluster_27285
498.3	17.72	18.01	35	Cluster_09193
498.57	8.01	8.7	35	Cluster_09198
498.78	8.22	8.44	35	Cluster_27303
499	11.95	12.34	35	Cluster_27314
499.5	12.07	12.31	35	Cluster_27341
499.51	25.4	26.2	35	Cluster_01942
499.75	1.98	2.13	35	Cluster_27344
500.23	7.9	8.96	35	Cluster_09225
500.25	25.39	25.86	35	Cluster_09223
500.76	8.1	8.28	35	Cluster_27403
501.6	12.03	12.33	35	Cluster_09247
501.96	14.98	15.25	35	Cluster_27464
502.8	20.15	20.43	35	Cluster_27499
503.73	12.15	12.26	35	Cluster_27531
504.22	1.97	2.18	35	Cluster_27543
505.54	14.88	15.55	35	Cluster_01989
505.97	32.07	32.62	35	Cluster_09312
506.51	20.1	20.79	35	Cluster_27609
507.06	20.29	20.64	35	Cluster_01999
507.3	20.09	20.43	35	Cluster_02004
507.93	8.12	8.96	35	Cluster_09347
508.21	14.91	15.28	35	Cluster_09357
508.75	25.38	25.88	35	Cluster_02014
508.77	7.9	8.38	35	Cluster_27693
509.47	32.18	32.95	35	Cluster_27750
509.75	15	15.28	35	Cluster_27758
509.92	14.98	15.45	35	Cluster_09379
510.02	25.44	26.21	35	Cluster_02027
510.25	8.15	8.75	35	Cluster_27774
510.6	17.69	17.88	35	Cluster_09393
510.78	12.05	12.34	35	Cluster_27795
511.99	2.03	2.24	35	Cluster_02038
512.74	25.37	25.62	35	Cluster_02041
512.76	22.8	23.18	35	Cluster_27888
512.79	20.2	20.52	35	Cluster_27887
513.28	31.75	32.17	35	Cluster_09442
513.29	20.2	20.65	35	Cluster_09437
513.63	15.1	15.71	35	Cluster_09448
513.75	1.84	2.19	35	Cluster_27927
513.97	32.02	32.33	35	Cluster_09453
514.27	25.42	25.86	35	Cluster_27955
514.63	12.1	12.34	35	Cluster_09461
515.15	1.76	2.1	35	Cluster_27986
516.25	12	12.34	35	Cluster_28028
516.3	15.13	15.39	35	Cluster_28032
516.8	32.04	32.2	35	Cluster_28069
516.89	1.76	2.03	35	Cluster_09492
516.95	17.54	17.75	35	Cluster_09493
517.02	28.29	28.67	35	Cluster_02069
517.22	2.01	2.37	35	Cluster_28087
517.27	11.93	12.15	35	Cluster_28085
517.29	15.14	15.49	35	Cluster_28091
517.78	20.08	20.41	35	Cluster_28112
518.01	15.12	15.85	35	Cluster_28118
518.95	28.1	28.33	35	Cluster_02081
519.01	1.98	2.16	35	Cluster_28163
519.29	17.71	17.98	35	Cluster_28177
519.3	25.38	25.8	35	Cluster_09530
519.31	28.1	28.39	35	Cluster_28173
519.44	8	8.11	35	Cluster_28179
519.73	1.74	2.1	35	Cluster_28184
519.78	25.48	25.88	35	Cluster_28198
520.25	12.03	12.31	35	Cluster_28206
520.56	17.78	18.21	35	Cluster_09546
520.75	12.04	12.35	35	Cluster_28239
521.31	12.2	12.49	35	Cluster_28259
521.82	28.15	28.25	35	Cluster_28275
521.87	20.29	20.48	35	Cluster_28282
522.28	17.7	18.05	35	Cluster_28290
522.78	8.21	8.5	35	Cluster_28308
523.51	28.33	28.8	35	Cluster_02108
524.22	8.27	8.65	35	Cluster_28380
524.26	22.81	23.22	35	Cluster_28384
524.57	25.44	25.67	35	Cluster_09620
524.59	1.96	2.35	35	Cluster_28392
524.8	11.88	12.44	35	Cluster_28397
524.97	22.92	23.31	35	Cluster_09628
525.02	28.23	28.65	35	Cluster_02114
525.61	17.64	17.83	35	Cluster_09642
526.24	25.38	25.83	35	Cluster_00182
526.27	15.15	15.49	35	Cluster_28465
527.02	28.35	28.52	35	Cluster_28478
527.29	8.21	8.76	35	Cluster_28487
527.74	8.11	8.42	35	Cluster_28503
527.96	31.73	32.11	35	Cluster_09696
528.02	14.92	15.22	35	Cluster_28524
528.31	17.59	17.76	35	Cluster_28550
528.33	12.15	12.33	35	Cluster_28540
528.46	1.92	2.19	35	Cluster_28553
528.47	28.39	28.56	35	Cluster_28558
528.52	15.07	15.41	35	Cluster_28563
528.75	7.93	8.6	35	Cluster_28569
528.82	17.57	17.91	35	Cluster_28570
529.04	25.33	25.68	35	Cluster_28575
529.22	11.95	12.34	35	Cluster_28581
529.64	17.55	18.2	35	Cluster_00185
529.75	15	15.28	35	Cluster_28605
530.45	17.73	18.02	35	Cluster_28651
530.7	20.1	20.31	35	Cluster_28668
530.73	25.36	26	35	Cluster_02157
531.24	7.93	8.39	35	Cluster_28697
532.78	22.7	22.98	35	Cluster_28744
533.23	8.11	8.81	35	Cluster_28755
533.3	17.7	17.84	35	Cluster_28765
533.73	1.86	2.21	35	Cluster_28784
533.81	17.59	17.83	35	Cluster_28789
534.79	2.01	2.35	35	Cluster_28827
535.04	8.11	8.8	35	Cluster_02179
535.28	12	12.35	35	Cluster_28858
535.55	17.57	17.84	35	Cluster_28863
535.78	15.03	15.23	35	Cluster_28868
535.92	14.88	15.37	35	Cluster_09820
536.81	8.23	8.87	35	Cluster_28912
537.11	8.06	8.56	35	Cluster_28918
537.44	12.17	12.35	35	Cluster_28938
537.79	12.16	12.4	35	Cluster_28941
538.32	22.87	23.86	35	Cluster_28956
538.76	14.88	15.7	35	Cluster_28967
538.79	31.94	32.08	35	Cluster_28978
539.25	8.2	8.71	35	Cluster_09892
540.26	22.7	22.87	35	Cluster_29033
540.28	7.85	8.13	35	Cluster_29029
540.77	17.8	18.11	35	Cluster_02219
541.3	12.03	12.41	35	Cluster_29086
541.33	32.11	32.59	35	Cluster_29095
541.79	8.27	9.17	35	Cluster_29114
541.85	17.73	18.13	35	Cluster_29116
541.95	32	32.24	35	Cluster_09944
542.3	14.88	15.57	35	Cluster_29127
542.59	1.7	2.09	35	Cluster_09951
542.64	32.11	32.48	35	Cluster_09952
542.7	8.18	8.77	35	Cluster_29152
542.75	8.11	8.25	35	Cluster_29156
543.33	17.61	17.84	35	Cluster_29194
544.08	1.89	2.05	35	Cluster_29213
544.22	7.91	8.82	35	Cluster_29214
544.67	20.08	20.6	35	Cluster_09979
544.78	17.67	17.83	35	Cluster_02256
545.02	8.06	8.46	35	Cluster_29247
545.25	25.56	25.72	35	Cluster_29272
545.93	14.89	15.3	35	Cluster_09991
545.96	20.13	20.52	35	Cluster_09994
546.75	17.72	17.97	35	Cluster_29327
547.24	8.06	8.53	35	Cluster_29341
547.28	20.27	20.89	35	Cluster_02273
548.04	25.58	26.21	35	Cluster_02277
548.31	12.01	12.34	35	Cluster_10026
548.88	25.36	26.15	35	Cluster_29414
548.96	14.95	15.32	35	Cluster_10040
549.63	12.02	12.36	35	Cluster_10050
549.75	14.98	15.43	35	Cluster_29442
549.93	17.73	18	35	Cluster_10053
550.67	20.1	20.64	35	Cluster_10070
551.06	22.89	23.1	35	Cluster_29486
551.1	1.95	2.1	35	Cluster_29484
551.61	17.61	18.41	35	Cluster_10083
551.62	11.95	12.37	35	Cluster_10085
552.18	8.02	9.14	35	Cluster_29526
552.2	8.09	8.73	35	Cluster_29529
553.52	22.86	23.25	35	Cluster_02298
553.75	2.03	2.41	35	Cluster_29583
553.81	20.28	20.81	35	Cluster_29602
553.95	14.88	15.34	35	Cluster_10118
554.46	25.41	25.94	35	Cluster_29629
554.64	25.42	25.57	35	Cluster_10137
554.75	1.79	1.96	35	Cluster_29631
554.77	12.03	12.42	35	Cluster_29637
554.96	20.27	20.83	35	Cluster_10142
555.36	28.28	28.56	35	Cluster_29652
555.76	17.66	18.11	35	Cluster_29667
555.78	14.98	15.24	35	Cluster_29675
556.09	1.98	2.43	35	Cluster_29689
556.26	1.86	2.29	35	Cluster_29696
556.29	15.07	15.45	35	Cluster_10171
557.02	20.27	20.54	35	Cluster_29723
557.25	20.27	20.51	35	Cluster_10186
557.55	32.01	32.48	35	Cluster_02319
557.83	28.25	28.73	35	Cluster_29760
558.52	28.16	28.58	35	Cluster_02325
558.63	11.93	12.43	35	Cluster_10213
559.01	25.54	26.33	35	Cluster_02331
559.33	31.89	32.09	35	Cluster_29808
559.8	20.07	20.38	35	Cluster_29825
560.28	11.93	12.48	35	Cluster_10234
560.33	28.21	28.74	35	Cluster_29840
561.76	25.35	25.78	35	Cluster_02343
561.99	25.57	27.1	35	Cluster_10267
562.01	25.39	25.74	35	Cluster_29904
562.28	12.03	12.34	35	Cluster_29919
562.3	15.04	16.15	35	Cluster_10273
562.8	22.7	22.98	35	Cluster_29933
563.07	17.55	17.72	35	Cluster_29942
563.33	17.54	17.83	35	Cluster_29952
563.64	25.35	26.47	35	Cluster_10292
564.28	1.8	2.45	35	Cluster_29983
564.29	17.76	18.01	35	Cluster_29984
564.5	25.45	26.67	35	Cluster_02364
565.31	20.24	20.69	35	Cluster_10315
565.76	25.47	25.68	35	Cluster_02369
566.31	7.91	8.4	35	Cluster_30066
566.32	11.98	12.22	35	Cluster_30081
566.46	25.39	26.17	35	Cluster_00208
567	22.89	23.28	35	Cluster_02379
567.29	1.8	1.99	35	Cluster_30115
567.35	25.33	25.94	35	Cluster_30122
567.63	14.89	15.23	35	Cluster_10354
567.82	12.14	12.9	35	Cluster_30129
568	22.93	23.14	35	Cluster_02380
568.81	25.49	25.74	35	Cluster_02385
569.25	31.91	32.38	35	Cluster_00209
569.89	25.46	25.69	35	Cluster_00211
570.35	22.74	23.21	35	Cluster_30225
570.61	22.94	23.21	35	Cluster_10389
570.79	15.12	15.37	35	Cluster_30247
570.84	8.11	8.49	35	Cluster_30246
570.97	20.09	20.65	35	Cluster_10397
571.33	28.21	28.63	35	Cluster_30257
571.36	17.67	18.01	35	Cluster_30253
571.97	25.54	26.33	35	Cluster_10416
573.31	22.86	23.29	35	Cluster_10441
573.73	8.09	8.38	35	Cluster_30327
573.79	25.51	25.74	35	Cluster_02421
573.81	1.73	2.21	35	Cluster_30335
574.57	28.27	29.49	35	Cluster_10461
575.28	25.48	25.83	35	Cluster_30383
575.56	17.63	18	35	Cluster_10481
575.69	1.87	2.05	35	Cluster_30394
575.95	11.97	12.7	35	Cluster_10482
576.26	15.02	15.47	35	Cluster_10488
576.52	17.81	18.07	35	Cluster_30411
576.67	22.72	23.51	35	Cluster_10492
576.81	17.65	17.96	35	Cluster_30418
577.29	2.03	2.25	35	Cluster_30422
577.93	32.06	33.22	35	Cluster_10511
578.3	25.51	25.8	35	Cluster_02452
578.34	7.92	8.42	35	Cluster_30453
579.31	17.7	17.97	35	Cluster_30503
580.04	20.15	20.36	35	Cluster_30527
580.27	12.13	12.21	35	Cluster_30545
580.63	17.67	18.09	35	Cluster_10541
580.8	8.21	8.81	35	Cluster_30564
581.3	22.96	23.17	35	Cluster_10552
581.63	20.24	20.44	35	Cluster_10560
581.81	1.91	2.11	35	Cluster_30597
582.04	25.49	25.73	35	Cluster_02477
582.26	8.3	9	35	Cluster_02476
582.32	28.17	28.55	35	Cluster_30642
582.51	8.17	8.37	35	Cluster_30652
584.62	22.94	23.2	35	Cluster_10596
584.91	15.05	15.44	35	Cluster_10600
584.95	22.81	22.98	35	Cluster_10604
585.04	20.2	20.65	35	Cluster_02497
585.32	22.93	23.26	35	Cluster_30770
585.33	14.94	15.21	35	Cluster_30779
585.95	17.63	17.97	35	Cluster_10620
586.3	12.11	12.36	35	Cluster_10623
586.79	12.12	12.46	35	Cluster_30820
587.28	28.37	28.9	35	Cluster_10641
587.53	25.33	25.59	35	Cluster_02512
587.63	22.9	23.18	35	Cluster_10643
587.83	11.93	12.2	35	Cluster_30859
587.85	31.97	32.66	35	Cluster_30864
587.97	20.2	20.48	35	Cluster_10649
588.62	8.05	8.49	35	Cluster_10666
588.64	11.94	12.22	35	Cluster_10668
588.81	17.77	18.12	35	Cluster_30899
589.84	14.89	15.09	35	Cluster_30939
591.28	14.88	15.17	35	Cluster_10691
591.3	8.3	8.55	35	Cluster_31001
591.33	20.26	20.67	35	Cluster_10695
591.35	25.34	25.84	35	Cluster_10696
591.49	12.14	12.56	35	Cluster_31005
591.57	22.89	23.12	35	Cluster_02535
591.64	17.71	18.12	35	Cluster_10704
592.86	12.15	12.5	35	Cluster_31061
592.91	28.08	28.36	35	Cluster_31063
593.62	17.69	17.91	35	Cluster_10733
593.95	20.28	20.71	35	Cluster_10745
595.07	32.15	33.25	35	Cluster_02556
595.29	15	15.35	35	Cluster_10764
595.35	25.51	26.05	35	Cluster_31132
595.81	20.28	20.64	35	Cluster_31153
596.17	1.79	2.04	35	Cluster_31155
596.81	14.93	15.38	35	Cluster_31182
597	31.81	32.03	35	Cluster_10798
597.31	22.9	23.99	35	Cluster_02574
597.34	17.77	17.98	35	Cluster_31195
598.64	20.07	20.51	35	Cluster_10822
598.82	8.28	8.49	35	Cluster_31256
599.03	8.13	8.46	35	Cluster_31258
599.5	22.78	22.93	35	Cluster_31270
599.93	28.36	28.81	35	Cluster_10844
600	12.17	12.9	35	Cluster_10847
600.28	1.77	2.18	35	Cluster_31292
600.36	20.25	20.43	35	Cluster_31313
600.37	17.57	17.83	35	Cluster_31298
601.29	14.95	15.47	35	Cluster_10863
601.86	28.23	28.7	35	Cluster_31365
602.34	17.8	18.06	35	Cluster_31386
602.61	20.22	20.49	35	Cluster_10872
602.82	14.94	15.22	35	Cluster_31398
603.84	22.87	23.03	35	Cluster_31433
603.85	12.2	12.46	35	Cluster_31436
604	20.13	20.62	35	Cluster_10889
604.12	25.54	25.81	35	Cluster_00236
604.34	28.39	28.7	35	Cluster_31446
604.61	14.94	15.3	35	Cluster_10895
605.18	1.88	2.07	35	Cluster_31467
605.55	20.12	20.41	35	Cluster_02606
605.78	14.88	15.24	35	Cluster_31492
605.93	1.76	2.32	35	Cluster_10916
606.34	15.04	15.29	35	Cluster_10921
606.37	25.35	25.67	35	Cluster_31519
606.63	22.94	23.21	35	Cluster_10929
607.33	17.68	17.96	35	Cluster_31538
608.2	1.91	2.23	35	Cluster_31570
608.52	8.09	8.47	35	Cluster_02630
608.61	14.96	15.52	35	Cluster_10959
608.71	25.34	25.68	35	Cluster_00240
608.81	12.16	12.31	35	Cluster_31602
609.31	7.96	8.27	35	Cluster_31615
609.32	20.11	20.63	35	Cluster_10967
609.83	22.95	23.34	35	Cluster_31631
609.98	14.94	15.45	35	Cluster_10980
610.04	8.11	8.59	35	Cluster_02637
610.54	17.75	18.27	35	Cluster_02640
610.84	20.2	20.5	35	Cluster_31671
611.8	20.12	20.64	35	Cluster_02646
611.81	8.05	8.35	35	Cluster_31706
612.35	14.95	15.32	35	Cluster_11011
612.66	22.86	23.13	35	Cluster_11014
613.84	28.36	28.59	35	Cluster_31788
613.94	14.96	15.36	35	Cluster_11033
614.33	12.16	12.32	35	Cluster_31804
614.82	25.54	25.86	35	Cluster_02675
615.31	11.91	12.17	35	Cluster_31835
616.61	8.1	8.54	35	Cluster_11078
616.66	17.7	18	35	Cluster_11073
616.77	2.03	2.26	35	Cluster_31877
616.81	25.57	25.83	35	Cluster_31886
616.84	14.94	15.12	35	Cluster_31883
618.98	20.27	20.73	35	Cluster_11107
618.99	25.5	26.2	35	Cluster_11108
619.24	1.69	1.77	35	Cluster_31977
619.3	7.94	8.69	35	Cluster_31967
619.79	8.05	8.28	35	Cluster_31996
619.81	17.73	18	35	Cluster_32007
620.31	12.12	12.32	35	Cluster_32016
620.35	25.33	25.54	35	Cluster_32022
620.8	1.75	1.98	35	Cluster_32037
621.29	20.14	20.65	35	Cluster_02705
622.28	14.88	15.17	35	Cluster_32075
622.32	12.03	12.45	35	Cluster_32074
622.36	32.15	32.7	35	Cluster_32089
622.66	20.19	20.66	35	Cluster_11165
622.68	22.92	23.24	35	Cluster_11168
622.8	8.04	8.43	35	Cluster_32093
623.05	25.48	25.82	35	Cluster_11181
623.61	7.87	8.19	35	Cluster_11182
623.99	12.11	12.37	35	Cluster_11193
624.08	28.27	28.62	35	Cluster_02725
624.17	1.95	2.32	35	Cluster_32151
624.29	25.56	25.84	35	Cluster_32163
624.33	20.23	20.64	35	Cluster_32158
624.81	8.2	8.61	35	Cluster_32176
625.02	20.24	20.45	35	Cluster_32186
625.33	15.11	15.38	35	Cluster_11205
625.79	17.6	18.16	35	Cluster_32199
625.8	17.7	17.84	35	Cluster_32202
625.83	28.18	28.69	35	Cluster_02736
626.34	20.18	20.57	35	Cluster_32216
626.62	1.71	2.2	35	Cluster_11243
626.9	17.63	18.02	35	Cluster_11253
626.97	7.86	8.04	35	Cluster_32249
627.8	8.33	8.52	35	Cluster_32279
627.84	25.47	25.94	35	Cluster_32277
628.32	20.21	20.63	35	Cluster_11258
628.99	25.49	26.02	35	Cluster_11277
629.37	32.11	32.26	35	Cluster_32331
629.47	12.12	12.32	35	Cluster_32338
629.64	28.09	28.36	35	Cluster_11294
629.86	20.24	20.4	35	Cluster_32348
630.31	31.75	31.91	35	Cluster_32366
630.97	14.91	15.21	35	Cluster_11311
631	25.43	26.08	35	Cluster_11313
631.07	28.15	28.57	35	Cluster_02754
631.36	20.16	20.35	35	Cluster_32395
631.85	25.5	25.89	35	Cluster_32419
632.37	12.16	12.38	35	Cluster_32424
632.38	15.09	15.26	35	Cluster_32426
632.7	28.26	29.21	35	Cluster_11327
633.54	8.15	8.74	35	Cluster_32481
634.05	25.41	25.8	35	Cluster_02767
634.29	28.08	28.43	35	Cluster_11358
634.31	15.09	15.35	35	Cluster_32506
634.68	25.43	25.8	35	Cluster_11359
634.88	7.94	8.34	35	Cluster_32526
635.81	11.94	12.16	35	Cluster_32557
635.86	20.11	20.44	35	Cluster_32563
636	17.67	18.71	35	Cluster_11381
636.08	25.54	25.72	35	Cluster_32566
636.82	15.09	15.4	35	Cluster_32597
637.33	11.99	12.17	35	Cluster_32612
637.35	25.38	25.74	35	Cluster_11401
637.54	1.78	1.99	35	Cluster_32622
637.79	1.77	2.16	35	Cluster_32629
638.07	15.1	15.43	35	Cluster_02801
638.78	7.92	8.46	35	Cluster_32670
638.83	17.75	18.07	35	Cluster_32674
639.36	22.87	23.4	35	Cluster_32691
639.83	20.22	20.45	35	Cluster_32717
640.33	12	12.33	35	Cluster_32737
640.79	14.94	15.24	35	Cluster_32753
641.02	28.19	28.41	35	Cluster_11459
642.37	22.86	23.39	35	Cluster_32817
642.69	25.52	26.39	35	Cluster_11481
642.86	20.17	20.46	35	Cluster_32833
644.07	25.43	25.87	35	Cluster_02835
644.68	20.27	21.39	35	Cluster_11516
645.98	22.95	23.24	35	Cluster_11535
645.99	22.81	22.96	35	Cluster_11538
646.67	25.37	26.02	35	Cluster_11543
647.61	8.15	8.72	35	Cluster_11554
647.76	11.92	12.22	35	Cluster_32984
647.83	17.54	18.18	35	Cluster_32991
648.3	22.89	23.08	35	Cluster_33004
648.32	28.14	28.9	35	Cluster_33006
648.51	11.9	12.18	35	Cluster_33018
649.26	7.95	8.62	35	Cluster_33035
649.56	25.38	25.76	35	Cluster_02868
649.73	28.2	28.52	35	Cluster_11585
651.02	28.12	28.71	35	Cluster_11601
651.34	14.95	16.01	35	Cluster_11599
651.54	20.27	20.92	35	Cluster_00255
651.66	20.08	20.34	35	Cluster_11603
652.32	17.7	17.92	35	Cluster_02879
653.03	25.38	26.55	35	Cluster_11624
653.69	28.13	28.39	35	Cluster_11639
653.7	31.86	32.33	35	Cluster_11635
653.86	31.8	32.19	35	Cluster_02884
654.02	22.7	23.21	35	Cluster_11643
655	25.38	26.01	35	Cluster_11657
655.89	17.78	17.93	35	Cluster_33292
656.29	12.05	12.31	35	Cluster_33307
656.67	22.69	23	35	Cluster_11677
657.55	25.35	25.84	35	Cluster_02897
657.87	22.94	23.21	35	Cluster_33332
658.09	32.24	32.5	35	Cluster_02900
658.79	25.38	25.69	35	Cluster_33375
658.87	17.7	18.17	35	Cluster_33374
659.02	28.09	28.34	35	Cluster_11706
659.32	17.57	17.94	35	Cluster_33390
659.55	25.5	25.72	35	Cluster_33395
659.85	14.96	15.29	35	Cluster_33406
660.01	22.86	23.59	35	Cluster_11713
660.32	17.62	17.82	35	Cluster_33417
660.36	17.79	18.09	35	Cluster_33418
660.6	8.21	8.5	35	Cluster_33426
660.66	25.35	25.77	35	Cluster_11730
660.95	15.03	15.32	35	Cluster_11732
661.06	11.91	12.34	35	Cluster_02915
661.56	11.92	12.36	35	Cluster_02918
661.58	31.79	32.39	35	Cluster_00259
662.06	17.69	17.9	35	Cluster_33465
662.69	28.37	28.62	35	Cluster_11762
663.87	28.12	28.39	35	Cluster_33535
663.89	12.16	12.51	35	Cluster_33527
663.96	14.89	15.22	35	Cluster_11776
664.35	11.9	12.21	35	Cluster_33543
664.36	17.77	18.15	35	Cluster_11786
664.82	17.57	17.77	35	Cluster_33548
665.34	8.18	8.97	35	Cluster_33561
665.82	17.74	18.1	35	Cluster_02959
666.02	12.18	12.32	35	Cluster_33588
666.05	28.28	28.66	35	Cluster_11808
666.34	22.86	23.16	35	Cluster_33593
666.38	17.8	18.17	35	Cluster_33591
666.39	31.81	32.61	35	Cluster_11812
667.7	15.13	15.48	35	Cluster_11826
667.88	20.2	20.55	35	Cluster_33643
668.69	22.82	23.31	35	Cluster_11855
669.17	31.98	32.45	35	Cluster_00267
669.6	32.04	32.49	35	Cluster_02979
670.54	11.91	12.33	35	Cluster_33729
670.73	32.19	32.98	35	Cluster_11884
671.64	20.24	20.67	35	Cluster_11892
671.7	25.34	25.69	35	Cluster_11896
671.8	11.98	12.2	35	Cluster_33762
671.86	15.08	15.3	35	Cluster_33771
672.3	8.29	8.97	35	Cluster_33777
672.71	28.23	29.16	35	Cluster_11910
673.29	15.05	15.3	35	Cluster_33800
673.38	17.57	18.08	35	Cluster_33804
673.73	31.77	32.32	35	Cluster_11925
673.77	7.88	9.52	35	Cluster_33818
674.03	28.16	28.44	35	Cluster_33829
674.09	20.13	20.41	35	Cluster_33831
674.65	11.94	12.19	35	Cluster_11939
674.82	25.37	25.6	35	Cluster_33851
674.87	28.36	28.65	35	Cluster_33853
675.66	12.12	12.3	35	Cluster_11948
676.04	14.9	15.03	35	Cluster_33882
676.37	28.35	28.62	35	Cluster_11957
676.84	17.76	17.87	35	Cluster_33898
676.85	20.08	20.27	35	Cluster_33899
677.83	15.12	15.61	35	Cluster_03039
678.08	17.57	17.83	35	Cluster_03041
679.12	17.78	18.07	35	Cluster_33988
679.69	31.73	31.99	35	Cluster_12004
680.04	28.33	28.91	35	Cluster_12008
680.28	8.3	8.96	35	Cluster_34036
680.8	12.07	12.2	35	Cluster_34051
681.38	28.1	28.75	35	Cluster_12030
681.98	1.82	2.21	35	Cluster_12039
682.85	32.01	32.89	35	Cluster_34117
683.03	31.86	32.1	35	Cluster_12054
683.62	17.7	18	35	Cluster_12060
683.68	15.02	15.92	35	Cluster_12058
683.84	28.24	28.5	35	Cluster_34143
684.33	22.69	22.89	35	Cluster_34158
684.87	17.66	18	35	Cluster_34172
685.36	28.16	28.86	35	Cluster_12076
685.69	1.8	2.05	35	Cluster_34204
685.84	28.19	28.38	35	Cluster_34213
685.87	17.74	18.05	35	Cluster_34208
686.58	25.33	26.04	35	Cluster_03114
686.68	28.18	28.44	35	Cluster_12094
687.34	25.42	26.09	35	Cluster_03117
687.36	14.92	15.23	35	Cluster_34253
687.57	15.15	15.7	35	Cluster_03119
687.84	20.14	20.45	35	Cluster_34256
687.85	20.12	20.27	35	Cluster_34263
687.86	22.74	23	35	Cluster_34264
688.71	22.78	23.09	35	Cluster_12118
688.83	8.28	8.83	35	Cluster_34287
688.87	12.16	12.56	35	Cluster_34289
689.04	28.34	28.79	35	Cluster_12120
690.1	20.23	20.43	35	Cluster_34310
690.35	28.28	28.69	35	Cluster_34314
690.59	22.75	23.01	35	Cluster_03150
691.1	25.43	25.63	35	Cluster_03154
692.33	25.39	25.9	35	Cluster_03170
693.33	25.42	25.77	35	Cluster_03195
693.37	15.07	15.61	35	Cluster_34409
693.85	15.01	15.38	35	Cluster_34419
694.07	11.95	12.26	35	Cluster_34421
694.9	22.95	23.06	35	Cluster_34447
694.99	25.43	26.12	35	Cluster_12176
695.86	15.08	15.28	35	Cluster_34469
696.66	15.14	15.53	35	Cluster_12205
698.08	25.46	25.66	35	Cluster_34525
698.34	25.43	27.09	35	Cluster_03222
698.61	22.7	22.91	35	Cluster_34537
699.12	22.84	23.55	35	Cluster_03230
699.82	8.17	8.7	35	Cluster_34567
700.02	20.11	20.59	35	Cluster_12249
700.07	32.22	32.71	35	Cluster_03240
700.31	12.11	12.28	35	Cluster_34581
700.7	15.1	15.28	35	Cluster_12251
700.71	28.36	28.63	35	Cluster_12252
701.33	28.25	28.7	35	Cluster_03244
701.37	12.17	12.38	35	Cluster_34621
701.43	11.95	12.1	35	Cluster_34623
702.09	31.82	32.54	35	Cluster_03255
702.29	8.06	8.26	35	Cluster_34650
702.63	25.39	25.7	35	Cluster_03261
702.78	8.19	8.42	35	Cluster_34662
702.87	22.73	22.91	35	Cluster_34664
703.01	20.09	20.7	35	Cluster_12288
703.87	22.87	23.25	35	Cluster_34695
704.62	22.79	23.38	35	Cluster_03278
704.67	8.08	8.34	35	Cluster_12320
704.69	28.35	28.76	35	Cluster_12315
704.88	8.06	8.28	35	Cluster_34736
704.89	7.9	8.09	35	Cluster_34735
705.8	14.9	15.66	35	Cluster_03280
706.04	22.86	23.36	35	Cluster_12336
706.08	31.96	32.42	35	Cluster_03285
706.31	1.72	2.21	35	Cluster_34764
706.63	32.18	33.11	35	Cluster_03297
707.08	28.29	28.41	35	Cluster_34776
707.11	22.84	23	35	Cluster_34775
707.31	1.91	2.16	35	Cluster_34779
707.58	31.81	32.49	35	Cluster_03306
707.59	25.47	26.08	35	Cluster_03305
708.04	17.8	18.18	35	Cluster_12361
708.05	20.29	20.97	35	Cluster_12358
708.34	17.77	18.56	35	Cluster_34815
708.62	28.16	28.39	35	Cluster_03324
709.35	28.36	28.58	35	Cluster_12378
709.85	12.04	12.27	35	Cluster_34870
709.87	14.89	15.42	35	Cluster_34859
710.13	25.39	25.67	35	Cluster_03329
710.31	7.99	8.33	35	Cluster_34874
710.57	28.24	28.62	35	Cluster_03336
711.32	15.15	15.42	35	Cluster_03339
711.56	15.01	15.39	35	Cluster_34920
711.57	31.84	32.52	35	Cluster_03344
712.29	14.99	15.38	35	Cluster_34940
712.55	31.83	32.49	35	Cluster_00318
712.82	17.64	17.98	35	Cluster_03350
713.62	22.78	23.03	35	Cluster_03358
713.65	1.86	2.18	35	Cluster_12434
713.67	14.92	15.17	35	Cluster_34986
714.99	20.3	20.75	35	Cluster_12443
715.07	32.16	32.55	35	Cluster_03373
715.31	31.87	32.46	35	Cluster_03377
715.83	14.91	15.76	35	Cluster_35045
715.92	22.82	23.17	35	Cluster_35052
715.97	28.16	28.3	35	Cluster_12460
716.58	28.18	28.68	35	Cluster_03390
716.82	17.58	18.01	35	Cluster_03391
716.87	12.1	12.37	35	Cluster_35074
717.35	17.61	17.83	35	Cluster_12479
717.56	31.95	32.27	35	Cluster_35097
717.71	22.9	23.16	35	Cluster_12476
719.05	22.79	23.43	35	Cluster_12506
719.44	20.26	20.48	35	Cluster_35146
719.54	15.08	15.25	35	Cluster_35151
719.61	25.45	25.67	35	Cluster_03408
719.81	8.03	8.2	35	Cluster_35154
720.06	32.16	32.59	35	Cluster_12523
720.86	17.67	17.83	35	Cluster_35185
720.87	12.11	12.39	35	Cluster_35181
721.05	32.06	32.2	35	Cluster_12535
721.12	28.19	28.52	35	Cluster_03422
721.37	20.22	20.96	35	Cluster_12539
721.61	28.2	28.51	35	Cluster_35200
721.63	8.09	8.48	35	Cluster_12547
722.07	15.15	15.53	35	Cluster_03431
722.38	17.55	17.82	35	Cluster_35219
722.42	28.1	28.39	35	Cluster_35223
722.73	32.21	32.48	35	Cluster_12566
723.55	32.01	32.28	35	Cluster_00324
723.82	17.62	17.82	35	Cluster_35252
723.85	17.8	18.07	35	Cluster_03453
723.86	25.56	25.86	35	Cluster_35249
724.36	14.95	15.18	35	Cluster_35260
724.37	31.83	32.03	35	Cluster_35265
724.91	17.61	17.89	35	Cluster_35276
725.03	22.84	23.59	35	Cluster_12590
725.08	15.03	15.51	35	Cluster_03466
725.4	31.88	32.55	35	Cluster_03468
725.84	25.54	26.11	35	Cluster_03470
726.57	28.21	28.55	35	Cluster_03477
726.82	14.94	15.38	35	Cluster_35306
726.92	31.75	32.11	35	Cluster_35311
727.36	28.2	28.49	35	Cluster_35319
727.37	17.73	17.89	35	Cluster_35313
727.7	22.89	23.43	35	Cluster_12637
727.85	17.77	18.16	35	Cluster_03481
728.05	20.16	20.46	35	Cluster_12646
728.4	22.69	23	35	Cluster_03489
728.62	12.03	12.31	35	Cluster_35341
728.69	25.48	25.72	35	Cluster_12652
728.89	12.01	12.3	35	Cluster_35351
728.9	28.33	28.58	35	Cluster_35347
729.17	22.82	23.18	35	Cluster_03494
729.94	22.83	23.16	35	Cluster_35375
730.15	22.69	22.86	35	Cluster_03508
730.36	25.55	25.73	35	Cluster_35388
730.41	32.13	32.76	35	Cluster_12679
731.04	28.18	29.24	35	Cluster_12683
731.39	20.2	20.46	35	Cluster_35414
731.7	22.7	23.27	35	Cluster_12687
731.71	28.15	28.81	35	Cluster_12690
732.03	25.55	26.15	35	Cluster_12698
732.13	31.96	32.24	35	Cluster_35429
732.92	20.12	20.58	35	Cluster_35443
733.37	32.01	33.16	35	Cluster_03555
734.33	8.04	8.32	35	Cluster_03563
734.37	31.83	32.08	35	Cluster_35491
734.8	14.97	15.49	35	Cluster_35497
734.86	22.75	23.01	35	Cluster_35507
735.73	31.93	32.26	35	Cluster_12736
736.04	25.33	25.95	35	Cluster_12742
736.13	28.09	28.21	35	Cluster_35539
736.88	12.08	12.33	35	Cluster_35552
737.12	31.94	32.31	35	Cluster_03579
737.33	20.29	20.58	35	Cluster_35583
737.38	28.26	28.61	35	Cluster_12764
737.71	17.68	18.48	35	Cluster_12761
738.31	8.05	8.18	35	Cluster_35618
738.33	14.94	15.37	35	Cluster_35610
738.38	25.34	25.48	35	Cluster_35615
741.05	22.89	23.6	35	Cluster_12815
742.35	17.63	18.21	35	Cluster_35700
742.68	22.83	23.39	35	Cluster_12828
743.13	28.39	28.71	35	Cluster_03626
743.35	31.89	32.06	35	Cluster_35728
743.36	32.06	32.22	35	Cluster_35729
743.38	28.14	28.39	35	Cluster_03625
744.36	1.89	2.03	35	Cluster_35745
744.43	28.39	28.65	35	Cluster_35754
745.05	32.05	32.75	35	Cluster_12856
745.36	14.88	15.45	35	Cluster_35773
746.71	28.18	28.65	35	Cluster_12880
746.9	17.56	17.81	35	Cluster_35813
747.81	12.11	12.35	35	Cluster_35824
747.86	22.88	23.24	35	Cluster_35826
748.93	25.46	26.39	35	Cluster_35852
749.12	28.14	28.43	35	Cluster_35860
749.34	22.77	23.46	35	Cluster_12922
749.62	22.82	23.04	35	Cluster_35864
750.87	12.02	12.37	35	Cluster_35897
752.44	22.86	23.26	35	Cluster_35940
752.86	28.09	28.4	35	Cluster_03666
752.91	17.73	17.85	35	Cluster_35951
753.35	17.8	18.01	35	Cluster_35970
753.41	28.3	28.68	35	Cluster_12986
754.43	28.16	28.27	35	Cluster_35992
755.05	17.69	17.98	35	Cluster_36006
755.41	15.04	15.51	35	Cluster_36024
755.93	20.26	20.57	35	Cluster_36039
756.73	28.14	28.39	35	Cluster_13049
756.9	25.33	25.76	35	Cluster_36061
757.01	32.01	32.15	35	Cluster_36069
757.3	14.93	15.17	35	Cluster_36072
757.94	17.73	17.96	35	Cluster_36090
758.22	2.02	2.26	35	Cluster_36096
758.23	1.77	2.04	35	Cluster_36095
758.29	14.89	15.1	35	Cluster_36097
758.37	20.24	20.52	35	Cluster_36101
758.72	17.66	17.83	35	Cluster_13086
759.06	17.71	17.97	35	Cluster_36118
759.88	8.1	8.42	35	Cluster_36139
761.33	28.24	28.67	35	Cluster_36185
761.74	20.07	20.6	35	Cluster_13120
761.88	17.67	17.83	35	Cluster_36201
762.05	28.19	28.43	35	Cluster_13131
762.86	7.98	8.27	35	Cluster_36227
762.99	22.92	23.21	35	Cluster_13138
764.03	12.07	12.51	35	Cluster_13157
764.34	17.79	18	35	Cluster_36247
765.21	1.84	2.07	35	Cluster_36265
765.38	20.24	21.04	35	Cluster_36268
765.41	31.9	32.14	35	Cluster_03742
765.89	20.19	20.37	35	Cluster_36280
766.22	1.76	2.07	35	Cluster_36285
767.04	25.47	25.92	35	Cluster_13196
767.12	31.89	32.21	35	Cluster_03764
767.4	15.12	15.5	35	Cluster_36311
767.55	17.78	18.03	35	Cluster_36315
767.71	28.26	28.59	35	Cluster_13202
767.87	12.11	12.6	35	Cluster_36326
768.16	32.17	32.8	35	Cluster_03771
768.42	22.76	22.97	35	Cluster_36340
768.45	15.05	15.41	35	Cluster_36356
768.88	7.97	8.88	35	Cluster_36360
770.34	1.91	2.26	35	Cluster_13235
770.69	8.31	9.02	35	Cluster_13238
770.73	25.5	25.71	35	Cluster_13240
771.4	22.7	23.5	35	Cluster_13249
771.49	32.12	32.57	35	Cluster_36423
771.87	28.19	28.45	35	Cluster_03782
771.88	20.15	20.41	35	Cluster_03784
772.01	11.97	12.25	35	Cluster_13264
772.73	25.51	25.71	35	Cluster_13267
774.89	22.83	23.07	35	Cluster_36492
775.33	12.13	12.68	35	Cluster_13313
775.67	15.01	15.25	35	Cluster_13318
775.68	8.29	9.08	35	Cluster_13324
775.71	25.5	25.68	35	Cluster_13322
775.95	31.85	32.11	35	Cluster_36523
776	28.16	28.44	35	Cluster_36526
776.6	31.81	32.2	35	Cluster_03804
776.84	17.72	17.87	35	Cluster_36544
776.92	25.42	25.61	35	Cluster_36556
777.84	17.67	17.84	35	Cluster_36578
777.88	1.77	1.98	35	Cluster_36581
779	20.15	20.51	35	Cluster_36614
779.35	15.03	15.74	35	Cluster_13353
779.69	25.5	25.82	35	Cluster_13360
779.81	15.1	15.62	35	Cluster_36626
780.03	28.27	28.45	35	Cluster_13369
780.06	22.74	23.12	35	Cluster_13366
780.09	32.2	32.59	35	Cluster_13372
781.06	11.88	12.71	35	Cluster_13389
781.15	25.53	25.99	35	Cluster_03825
781.29	1.69	1.83	35	Cluster_36647
782.04	28.34	28.61	35	Cluster_13410
782.05	17.63	17.91	35	Cluster_13399
782.15	11.92	12.4	35	Cluster_03832
782.39	32.06	32.2	35	Cluster_36684
783.16	15.13	15.42	35	Cluster_36690
783.39	20.3	20.45	35	Cluster_13419
783.42	22.75	23.37	35	Cluster_36707
784.35	20.29	20.78	35	Cluster_36723
784.39	14.95	15.25	35	Cluster_13432
785.1	25.53	25.86	35	Cluster_36737
785.37	14.88	15.17	35	Cluster_36748
785.6	28.2	28.44	35	Cluster_36746
786.37	25.5	25.69	35	Cluster_36777
786.94	22.84	23.32	35	Cluster_36787
787.82	15.02	15.15	35	Cluster_36816
787.9	15.15	15.37	35	Cluster_36817
788.43	22.82	23.14	35	Cluster_13469
788.79	20.09	20.24	35	Cluster_36844
788.85	12.17	12.33	35	Cluster_36853
790.3	1.77	1.92	35	Cluster_36895
790.42	28.24	28.37	35	Cluster_36891
790.43	17.72	17.84	35	Cluster_36881
790.59	28.33	28.6	35	Cluster_36892
790.73	12.09	12.77	35	Cluster_13511
791.15	28.33	28.62	35	Cluster_03899
791.33	1.77	1.99	35	Cluster_36910
791.43	25.44	25.78	35	Cluster_13525
792.05	12.17	12.66	35	Cluster_13535
792.13	31.92	32.13	35	Cluster_36928
792.39	17.8	18.12	35	Cluster_13538
792.88	31.84	32.17	35	Cluster_36949
794.62	31.92	32.07	35	Cluster_36988
794.72	32.03	32.33	35	Cluster_13572
794.73	25.5	25.74	35	Cluster_13562
795.12	22.77	23.1	35	Cluster_03943
795.34	20.28	20.68	35	Cluster_37003
795.76	25.36	26.01	35	Cluster_13588
795.88	28.27	28.47	35	Cluster_37018
796.77	22.7	22.91	35	Cluster_13599
796.9	28.13	28.59	35	Cluster_37045
797.38	17.78	18.09	35	Cluster_37063
798.07	28.13	28.61	35	Cluster_13621
798.85	17.74	17.9	35	Cluster_37107
799.15	25.34	25.57	35	Cluster_03970
799.97	25.55	25.8	35	Cluster_37130
801.88	17.78	17.93	35	Cluster_37173
802.4	22.75	23.06	35	Cluster_13671
802.47	20.1	20.56	35	Cluster_37194
803.11	25.41	25.75	35	Cluster_37210
803.85	17.76	17.88	35	Cluster_37227
803.92	20.18	20.42	35	Cluster_04006
804.62	1.89	2.19	35	Cluster_04011
805.37	17.77	18.08	35	Cluster_37276
805.38	20.08	20.51	35	Cluster_37278
805.71	8.1	8.51	35	Cluster_13713
806.42	22.91	23.4	35	Cluster_37310
806.88	28.26	28.87	35	Cluster_04027
807.85	31.92	32.04	35	Cluster_04032
807.95	25.39	25.87	35	Cluster_37344
808.32	1.7	2	35	Cluster_37358
808.34	31.84	31.99	35	Cluster_37363
808.42	25.58	25.9	35	Cluster_37361
808.74	15.13	16.12	35	Cluster_13752
809.41	17.57	17.9	35	Cluster_37390
810.22	31.85	32.48	35	Cluster_04044
810.87	22.92	23.07	35	Cluster_37423
812.13	28.36	28.51	35	Cluster_37451
812.85	28.27	28.62	35	Cluster_37467
813.09	20.29	20.51	35	Cluster_13809
813.38	1.74	2.22	35	Cluster_37472
813.72	17.78	18.34	35	Cluster_13817
814.57	12	12.31	35	Cluster_37500
815.33	17.76	17.95	35	Cluster_37514
815.36	1.95	2.14	35	Cluster_37509
815.8	17.57	18.04	35	Cluster_00353
815.88	17.58	18	35	Cluster_37536
817.22	31.82	32.36	35	Cluster_04092
818.05	20.21	20.67	35	Cluster_13878
818.39	14.97	15.53	35	Cluster_37580
818.44	20.08	20.52	35	Cluster_37582
818.87	22.74	23.05	35	Cluster_04096
819.41	32.23	32.59	35	Cluster_37597
819.88	22.8	23.01	35	Cluster_37607
819.89	14.95	15.11	35	Cluster_37605
820.22	12.16	12.55	35	Cluster_00355
820.36	2	2.21	35	Cluster_37608
820.95	28.3	28.5	35	Cluster_04109
821.94	17.6	17.72	35	Cluster_37643
822.73	20.14	20.63	35	Cluster_13937
823.13	22.77	23.01	35	Cluster_37664
824.82	7.85	8.37	35	Cluster_37703
824.95	20.07	20.26	35	Cluster_37707
825.17	31.75	32.49	35	Cluster_04135
825.38	12.13	12.67	35	Cluster_13969
825.42	17.68	18.21	35	Cluster_04138
825.51	20.07	20.66	35	Cluster_37729
825.54	12.2	12.36	35	Cluster_37732
826.73	31.73	33.17	35	Cluster_04145
826.91	22.76	23.11	35	Cluster_37758
827.01	20.17	20.55	35	Cluster_37770
827.22	31.73	33.16	35	Cluster_37779
827.43	17.55	17.79	35	Cluster_37774
827.77	28.19	28.45	35	Cluster_13990
827.94	22.71	23.13	35	Cluster_37795
828.05	20.23	20.54	35	Cluster_13993
828.1	20.16	20.35	35	Cluster_13996
828.45	25.54	25.82	35	Cluster_37800
828.74	14.91	15.21	35	Cluster_14003
828.94	25.52	25.9	35	Cluster_37809
829.44	14.96	15.39	35	Cluster_37818
829.72	20.17	20.51	35	Cluster_14015
829.94	17.65	17.76	35	Cluster_37828
830.41	14.9	15.08	35	Cluster_37831
831.16	22.93	23.33	35	Cluster_04175
832.08	25.34	25.85	35	Cluster_14032
832.45	22.72	23.15	35	Cluster_37874
832.9	17.63	18.19	35	Cluster_37883
832.93	17.62	17.83	35	Cluster_37882
832.95	22.69	22.93	35	Cluster_37888
833.23	17.8	18.39	35	Cluster_37892
833.91	20.13	20.42	35	Cluster_37900
834.46	31.73	32.43	35	Cluster_04209
834.86	17.71	17.88	35	Cluster_37920
835.38	20.27	20.54	35	Cluster_37932
835.49	32.24	32.68	35	Cluster_04220
836.14	20.12	20.86	35	Cluster_04225
836.21	31.81	32.36	35	Cluster_04226
836.44	22.93	23.21	35	Cluster_37952
836.75	8.19	8.35	35	Cluster_14084
836.95	32.12	32.38	35	Cluster_04235
837.44	17.77	18.16	35	Cluster_37967
838.06	20.08	20.94	35	Cluster_14090
838.65	31.89	32.33	35	Cluster_04246
839.25	2.02	2.25	35	Cluster_38011
839.77	32.25	32.59	35	Cluster_14110
839.92	12.04	12.46	35	Cluster_38033
840.76	22.89	23.47	35	Cluster_14119
841.42	28.2	28.47	35	Cluster_14129
841.45	32.06	32.42	35	Cluster_38065
841.62	20.15	20.51	35	Cluster_04267
841.92	22.9	23.25	35	Cluster_38067
842.26	1.74	2.24	35	Cluster_38076
842.95	15.15	15.55	35	Cluster_38094
844.41	28.33	29.07	35	Cluster_04296
844.43	20.14	20.76	35	Cluster_38122
844.64	25.44	25.65	35	Cluster_04302
845.62	20.11	20.43	35	Cluster_04323
846.09	25.34	25.8	35	Cluster_14168
846.62	20.14	20.43	35	Cluster_38172
846.63	31.82	32.1	35	Cluster_04335
846.77	22.7	23.03	35	Cluster_14176
847.23	1.74	2.05	35	Cluster_38185
847.44	22.91	23.22	35	Cluster_38195
847.49	20.21	20.4	35	Cluster_38190
848.25	1.8	2.06	35	Cluster_38216
848.7	31.96	32.45	35	Cluster_04351
850.49	32.17	32.39	35	Cluster_38263
851.1	25.35	26.18	35	Cluster_14211
851.97	22.95	23.22	35	Cluster_38304
852.09	17.54	18.12	35	Cluster_14217
852.44	32.07	32.44	35	Cluster_38314
853.38	25.57	26.09	35	Cluster_38340
853.9	28.31	28.71	35	Cluster_04415
853.94	15.14	15.43	35	Cluster_38357
854.68	31.98	32.15	35	Cluster_38378
854.86	17.55	17.86	35	Cluster_38381
854.89	20.15	20.52	35	Cluster_38383
855.42	22.93	23.49	35	Cluster_38391
855.87	17.57	17.83	35	Cluster_38397
855.91	28.14	28.71	35	Cluster_04431
856.66	28.15	28.71	35	Cluster_04443
856.67	32.25	32.55	35	Cluster_38418
856.77	25.47	25.75	35	Cluster_14250
857.92	28.17	28.73	35	Cluster_38458
858.42	25.38	26.07	35	Cluster_14273
858.48	20.13	20.48	35	Cluster_38481
859.48	28.09	28.34	35	Cluster_38507
860.04	22.73	23.06	35	Cluster_14278
860.7	32.15	32.75	35	Cluster_04477
860.73	14.94	15.46	35	Cluster_14283
860.79	20.19	20.52	35	Cluster_14282
860.96	22.95	23.25	35	Cluster_38545
861.1	28.12	28.28	35	Cluster_14286
862.13	17.79	18.35	35	Cluster_14296
863.42	12.09	12.34	35	Cluster_38600
863.75	25.41	25.94	35	Cluster_14306
864.66	17.8	18.09	35	Cluster_38634
864.91	28.17	28.32	35	Cluster_04542
866.5	31.91	32.18	35	Cluster_14332
866.69	22.71	23.25	35	Cluster_04562
867.48	32.18	33.14	35	Cluster_14338
867.96	17.77	18.1	35	Cluster_38689
868.06	14.96	15.4	35	Cluster_14345
868.44	25.42	26.35	35	Cluster_04583
868.75	20.29	20.62	35	Cluster_14350
868.89	14.98	15.42	35	Cluster_38718
869.42	17.71	17.92	35	Cluster_14354
869.64	28.16	28.48	35	Cluster_04615
869.9	17.54	17.77	35	Cluster_38731
870.44	17.7	18.06	35	Cluster_38745
871.07	25.38	25.86	35	Cluster_14381
871.45	15.01	15.45	35	Cluster_38770
871.48	31.78	32.46	35	Cluster_14389
871.66	31.98	32.52	35	Cluster_04636
871.93	20.22	20.47	35	Cluster_38790
871.94	31.75	31.99	35	Cluster_04643
872.2	32.02	32.67	35	Cluster_04644
872.44	28.28	28.56	35	Cluster_38803
873.45	22.84	23.38	35	Cluster_38815
873.66	14.97	15.42	35	Cluster_04660
873.91	32.26	32.52	35	Cluster_38829
873.95	25.49	26.32	35	Cluster_38823
874.39	22.7	22.98	35	Cluster_38845
874.42	32.04	32.33	35	Cluster_38848
874.43	25.49	25.9	35	Cluster_14417
874.52	22.72	23.04	35	Cluster_38849
874.91	20.22	20.64	35	Cluster_04666
875.78	31.99	32.24	35	Cluster_14433
875.92	25.4	26.11	35	Cluster_38873
875.94	28.15	28.55	35	Cluster_04680
876.14	8.02	8.6	35	Cluster_04697
876.76	20.21	20.66	35	Cluster_14442
876.87	15.07	15.29	35	Cluster_38896
876.93	22.81	23.06	35	Cluster_38906
877.92	20.14	20.56	35	Cluster_38918
878.07	25.42	25.89	35	Cluster_14461
878.43	17.7	17.95	35	Cluster_38924
879.5	22.92	23.32	35	Cluster_38938
879.93	22.79	23.22	35	Cluster_38953
880.41	25.45	25.82	35	Cluster_14484
880.94	22.94	23.19	35	Cluster_38965
882.41	20.24	20.66	35	Cluster_04743
882.47	32.06	32.36	35	Cluster_39012
883.39	22.95	23.62	35	Cluster_14519
883.78	17.74	18.2	35	Cluster_14526
884.43	20.2	20.74	35	Cluster_39041
884.79	31.83	32.43	35	Cluster_14547
885.29	22.88	23.06	35	Cluster_04760
886.52	25.47	25.71	35	Cluster_39090
887.14	31.97	32.47	35	Cluster_14569
887.93	28.23	28.52	35	Cluster_39116
888.58	12.16	12.24	35	Cluster_39129
890.21	32.18	33.1	35	Cluster_04800
890.42	11.94	12.34	35	Cluster_39171
891.1	28.37	28.82	35	Cluster_14592
891.19	31.82	33.02	35	Cluster_39189
891.9	20.21	20.55	35	Cluster_04820
891.92	11.99	12.28	35	Cluster_39196
892.1	22.92	23.3	35	Cluster_14599
892.42	15.15	15.53	35	Cluster_39209
892.43	17.68	18.07	35	Cluster_39211
892.67	32.2	32.61	35	Cluster_04826
892.95	32.11	32.3	35	Cluster_39226
892.96	31.75	31.91	35	Cluster_39225
893.17	31.98	32.22	35	Cluster_39227
893.41	14.99	15.23	35	Cluster_14614
893.96	31.75	32.67	35	Cluster_04841
894.47	17.66	17.89	35	Cluster_39246
894.51	20.19	21.18	35	Cluster_39250
894.96	17.69	17.84	35	Cluster_39260
894.99	22.7	23.01	35	Cluster_04854
895.47	31.72	31.82	35	Cluster_39274
895.94	31.86	32.66	35	Cluster_04859
896.43	20.08	20.44	35	Cluster_14636
897.47	25.34	26.18	35	Cluster_14644
897.77	20.1	20.33	35	Cluster_14661
897.93	20.13	20.43	35	Cluster_39313
897.94	17.77	18.01	35	Cluster_39306
898.99	32.14	32.44	35	Cluster_39326
900.17	28.28	28.48	35	Cluster_04895
900.78	25.33	25.93	35	Cluster_14679
901	22.7	23	35	Cluster_39384
901.67	31.86	32.42	35	Cluster_04912
901.76	20.17	20.47	35	Cluster_14685
902.18	28.24	28.44	35	Cluster_39410
902.76	22.77	22.95	35	Cluster_04917
903.26	22.94	23.05	35	Cluster_39427
903.77	15.08	15.79	35	Cluster_14707
903.92	31.83	32.64	35	Cluster_04923
904.98	22.87	22.99	35	Cluster_39446
905.5	20.11	20.77	35	Cluster_39462
905.65	31.78	32.62	35	Cluster_04934
906.8	28.1	28.51	35	Cluster_14735
907.11	20.2	20.45	35	Cluster_14743
907.96	32.26	32.52	35	Cluster_39490
908.17	31.94	32.25	35	Cluster_39498
908.44	25.33	25.75	35	Cluster_39501
908.45	15.11	15.8	35	Cluster_39499
909.2	25.45	25.78	35	Cluster_39510
909.52	17.77	17.89	35	Cluster_39513
909.66	31.85	32.61	35	Cluster_04965
911.1	15.14	15.58	35	Cluster_14788
912.12	25.34	26.13	35	Cluster_14798
912.13	20.15	20.72	35	Cluster_14802
912.42	15.01	15.41	35	Cluster_39572
912.43	31.78	31.96	35	Cluster_14806
912.67	31.95	32.26	35	Cluster_39577
912.8	22.73	23.18	35	Cluster_14805
913.49	17.61	17.97	35	Cluster_39587
913.9	31.9	32.56	35	Cluster_39598
914.26	17.62	17.98	35	Cluster_00389
914.65	31.86	32.39	35	Cluster_04981
915.44	8.16	8.99	35	Cluster_14826
916.12	25.38	26.09	35	Cluster_14833
917.12	31.89	32.5	35	Cluster_14850
917.78	25.4	26.16	35	Cluster_14863
918.37	1.91	2.03	35	Cluster_39687
918.48	22.76	23.1	35	Cluster_39690
919.13	28.39	28.63	35	Cluster_14872
919.95	28.11	28.36	35	Cluster_39713
920.28	2.01	2.26	35	Cluster_39719
920.41	15	15.37	35	Cluster_39723
921.81	28.29	28.57	35	Cluster_14902
922.79	1.87	2.26	35	Cluster_39764
923.13	31.74	32.77	35	Cluster_14915
923.4	7.92	8.35	35	Cluster_39765
923.93	12.17	12.4	35	Cluster_39778
924.94	22.89	23.61	35	Cluster_05011
925.82	22.88	22.99	35	Cluster_14968
926.94	25.35	26.13	35	Cluster_05024
926.97	17.55	17.83	35	Cluster_39839
928.11	32.2	32.76	35	Cluster_15002
928.76	15.06	15.65	35	Cluster_15005
928.78	25.36	25.76	35	Cluster_15004
928.79	31.88	32.27	35	Cluster_15007
929.92	20.22	20.62	35	Cluster_39904
929.96	28.14	28.69	35	Cluster_39901
930.3	28.1	29.11	35	Cluster_39898
930.46	31.82	32.56	35	Cluster_15022
930.47	25.33	25.96	35	Cluster_15020
930.53	22.92	23.42	35	Cluster_39906
931.37	17.6	17.9	35	Cluster_39925
931.83	22.83	23.55	35	Cluster_15047
933.1	22.7	22.87	35	Cluster_15069
933.53	25.51	25.76	35	Cluster_39954
934.44	14.93	15.34	35	Cluster_39976
934.46	25.48	25.86	35	Cluster_15090
934.95	32.03	32.53	35	Cluster_39973
936.44	20.26	20.65	35	Cluster_15117
936.46	17.57	18.41	35	Cluster_15114
936.5	25.41	25.71	35	Cluster_15123
937.43	7.98	8.27	35	Cluster_05050
937.79	31.74	32.59	35	Cluster_15149
939.14	28.37	28.71	35	Cluster_15171
939.35	17.63	17.88	35	Cluster_40061
940.44	32.15	32.77	35	Cluster_15181
940.75	15.02	15.65	35	Cluster_15185
940.84	17.8	18.09	35	Cluster_15186
941.11	31.89	32.69	35	Cluster_15194
941.7	20.08	20.48	35	Cluster_05062
942.47	20.09	20.7	35	Cluster_40100
943.11	31.86	32.63	35	Cluster_15217
943.93	7.96	8.31	35	Cluster_40133
944.18	20.1	20.34	35	Cluster_05070
944.52	25.51	25.78	35	Cluster_40127
944.78	31.89	32.55	35	Cluster_15238
945.47	20.13	20.34	35	Cluster_40156
945.7	28.36	28.62	35	Cluster_00409
946.98	12.11	12.76	35	Cluster_40166
948.07	22.85	23	35	Cluster_40176
948.29	28.2	28.69	35	Cluster_00413
948.41	22.89	23.14	35	Cluster_40179
948.43	31.89	32.51	35	Cluster_15283
948.45	17.56	18.72	35	Cluster_40178
949.45	17.7	18.31	35	Cluster_40193
949.8	28.21	28.62	35	Cluster_40191
950.43	31.85	32.52	35	Cluster_15316
950.91	12.16	12.57	35	Cluster_40212
951	25.46	25.79	35	Cluster_40215
952.77	11.93	12.28	35	Cluster_15343
952.89	28.32	28.64	35	Cluster_00415
953.4	15.08	15.23	35	Cluster_15363
953.49	17.64	18.05	35	Cluster_40244
953.69	28.11	28.57	35	Cluster_00416
953.94	31.82	32.19	35	Cluster_05127
954.83	25.38	25.63	35	Cluster_15380
955.89	28.24	28.68	35	Cluster_00418
956.21	17.77	18.23	35	Cluster_40271
956.97	25.39	25.72	35	Cluster_40275
957.14	17.77	18.23	35	Cluster_15432
958.48	22.84	23.05	35	Cluster_15442
958.49	22.72	22.86	35	Cluster_40297
958.71	28.27	28.62	35	Cluster_05141
959.47	25.45	25.67	35	Cluster_15455
960.47	25.56	25.84	35	Cluster_40315
960.48	25.53	25.79	35	Cluster_40319
962.26	14.94	15.86	35	Cluster_00434
962.95	8.14	8.62	35	Cluster_40347
963.98	17.7	17.84	35	Cluster_40366
964.02	28.26	28.66	35	Cluster_05162
964.29	1.66	1.82	35	Cluster_40367
964.81	25.49	25.96	35	Cluster_15529
965.45	28.27	28.82	35	Cluster_15538
965.51	31.95	32.71	35	Cluster_40380
965.97	17.77	18.1	35	Cluster_40381
966.54	20.25	20.7	35	Cluster_40383
966.79	1.66	1.84	35	Cluster_40384
967.01	32.07	32.25	35	Cluster_40389
967.3	1.67	1.85	35	Cluster_40395
967.97	22.83	22.96	35	Cluster_40405
968.79	1.66	1.84	35	Cluster_40409
969.11	20.15	20.42	35	Cluster_40413
969.14	28.16	28.49	35	Cluster_15583
969.3	14.93	15.22	35	Cluster_00469
969.48	22.82	23	35	Cluster_15591
969.49	25.42	25.68	35	Cluster_40415
969.51	17.66	18.02	35	Cluster_40416
970.13	20.12	20.43	35	Cluster_40424
970.49	20.14	20.28	35	Cluster_15603
970.93	8.26	8.56	35	Cluster_40444
971.26	31.95	32.56	35	Cluster_05196
971.89	22.73	23.15	35	Cluster_15616
975.15	20.07	20.39	35	Cluster_15668
976.24	32.18	32.49	35	Cluster_05213
976.25	32	32.22	35	Cluster_05214
976.54	25.44	25.84	35	Cluster_40505
976.75	32.02	32.2	35	Cluster_40518
976.99	15.15	15.27	35	Cluster_40512
977.64	17.79	18.03	35	Cluster_00074
979.04	25.38	26.22	35	Cluster_40538
979.76	28.17	28.5	35	Cluster_05225
981.79	28.22	28.49	35	Cluster_15740
982.79	22.83	23.22	35	Cluster_15762
983.8	28.16	28.41	35	Cluster_15771
984.85	1.98	2.17	35	Cluster_40626
987.48	20.15	20.41	35	Cluster_40647
987.98	17.72	18.13	35	Cluster_40663
988.95	20.08	20.41	35	Cluster_40676
989.98	25.37	25.86	35	Cluster_40702
990.44	22.69	22.89	35	Cluster_40701
990.82	28.13	28.51	35	Cluster_15862
990.99	20.09	20.21	35	Cluster_40707
992.03	20.21	20.4	35	Cluster_40720
993.01	14.99	15.62	35	Cluster_40733
993.45	20.14	20.38	35	Cluster_40739
995.49	20.23	20.76	35	Cluster_40772
998.01	25.38	25.89	35	Cluster_40813
998.16	28.14	28.51	35	Cluster_15960
998.42	22.69	22.86	35	Cluster_40817
998.49	20.3	20.72	35	Cluster_15963
998.62	31.85	32.24	35	Cluster_40830
998.8	22.75	22.97	35	Cluster_15971
998.83	32.23	33.16	35	Cluster_15966
999.09	31.85	32.25	35	Cluster_40843
1000.81	1.73	2.05	35	Cluster_40874
1001.2	25.34	25.76	35	Cluster_15990
1002.03	22.95	23.23	35	Cluster_40903
1002.5	28.11	28.58	35	Cluster_40897
1003.03	32.24	33.13	35	Cluster_40908
1003.14	28.14	28.58	35	Cluster_16019
1003.82	1.88	2.25	35	Cluster_40929
1003.86	31.94	32.23	35	Cluster_16026
1004.32	32.23	33.12	35	Cluster_00532
1004.5	20.14	20.48	35	Cluster_40938
1005.48	28.14	28.42	35	Cluster_16052
1005.82	22.75	23.06	35	Cluster_16046
1006.17	28.19	28.73	35	Cluster_16055
1006.96	20.23	20.38	35	Cluster_40974
1008.04	25.53	25.84	35	Cluster_05311
1008.56	28.31	28.99	35	Cluster_40987
1008.8	28.14	28.37	35	Cluster_16085
1009.81	1.69	2.07	35	Cluster_41022
1009.84	22.96	23.21	35	Cluster_16103
1010.48	14.99	15.37	35	Cluster_41033
1011.48	32.23	32.86	35	Cluster_16117
1015.71	31.86	32.11	35	Cluster_41085
1016.53	25.41	25.68	35	Cluster_41094
1017.06	20.11	20.42	35	Cluster_00537
1017.24	12.16	12.37	35	Cluster_05354
1019.49	25.47	25.92	35	Cluster_16207
1019.55	28.34	28.95	35	Cluster_41134
1019.97	28.09	28.38	35	Cluster_41142
1021.57	28.08	28.75	35	Cluster_41160
1023.01	22.71	22.94	35	Cluster_41172
1023.71	17.76	18.03	35	Cluster_41171
1024.02	31.78	32.2	35	Cluster_41178
1024.03	31.73	31.86	35	Cluster_41184
1024.92	17.71	17.97	35	Cluster_41190
1025.28	12.16	12.63	35	Cluster_05384
1025.49	2	2.16	35	Cluster_41199
1025.53	25.57	26.15	35	Cluster_16261
1026.04	32.12	32.86	35	Cluster_05387
1026.81	32.08	32.31	35	Cluster_16275
1028.51	20.1	20.92	35	Cluster_41246
1030.02	25.4	25.85	35	Cluster_41268
1032.56	22.85	23.09	35	Cluster_41289
1034.16	28.16	28.44	35	Cluster_16348
1035.52	31.92	32.26	35	Cluster_16366
1035.97	20.07	20.22	35	Cluster_41340
1036.02	20.21	20.5	35	Cluster_41336
1039.51	31.97	32.31	35	Cluster_16426
1040.85	31.9	32.32	35	Cluster_16432
1041.04	28.37	28.56	35	Cluster_41397
1041.15	28.27	28.43	35	Cluster_16439
1041.56	25.56	25.91	35	Cluster_16443
1042.29	25.5	25.87	35	Cluster_00561
1042.33	1.67	1.93	35	Cluster_41410
1044	20.17	20.35	35	Cluster_41422
1044.17	22.83	23.58	35	Cluster_16472
1044.77	25.58	25.79	35	Cluster_41431
1045.04	25.56	25.87	35	Cluster_41439
1046.52	31.91	32.13	35	Cluster_16503
1047.57	28.26	28.59	35	Cluster_05452
1049.03	28.18	28.57	35	Cluster_41475
1051.22	32.01	32.33	35	Cluster_16556
1051.5	22.83	23.39	35	Cluster_16561
1051.59	17.8	18.13	35	Cluster_41497
1053.09	28.26	28.56	35	Cluster_05467
1055.51	31.9	32.34	35	Cluster_16607
1058.75	28.25	28.4	35	Cluster_05492
1058.83	31.89	32.13	35	Cluster_16656
1059.32	1.66	1.82	35	Cluster_41599
1060.15	25.43	25.85	35	Cluster_16674
1060.83	31.9	32.26	35	Cluster_16680
1060.84	25.57	25.86	35	Cluster_41620
1062.02	25.49	25.77	35	Cluster_41635
1062.51	20.25	20.55	35	Cluster_41641
1062.85	1.97	2.34	35	Cluster_41645
1062.86	28.16	28.6	35	Cluster_16697
1064.91	25.34	25.42	35	Cluster_41671
1065.19	25.42	25.61	35	Cluster_16729
1065.31	1.66	1.97	35	Cluster_41683
1066.2	31.97	32.16	35	Cluster_16743
1068.77	25.39	25.67	35	Cluster_05540
1070.49	31.9	32.21	35	Cluster_16789
1075.22	28.21	28.51	35	Cluster_16839
1075.38	1.79	1.95	35	Cluster_41814
1076.54	28.38	28.62	35	Cluster_16856
1077.53	25.5	25.74	35	Cluster_41827
1078.85	31.76	32.05	35	Cluster_16888
1081.54	25.5	25.86	35	Cluster_41880
1082.34	1.76	2.26	35	Cluster_41883
1086.2	22.7	23	35	Cluster_16957
1086.6	28.21	28.72	35	Cluster_41941
1088.83	1.69	1.84	35	Cluster_41966
1089.84	1.77	1.9	35	Cluster_41977
1090.33	1.84	2.06	35	Cluster_41978
1090.84	1.77	2.03	35	Cluster_41995
1091.03	1.67	1.77	35	Cluster_41994
1092.52	22.93	23.15	35	Cluster_42005
1093.51	20.17	20.75	35	Cluster_42020
1093.53	22.8	23	35	Cluster_17030
1099.89	31.77	32.97	35	Cluster_17088
1100.59	28.33	28.65	35	Cluster_42080
1102.52	28.22	28.44	35	Cluster_17112
1102.53	28.38	28.68	35	Cluster_17113
1103.51	22.84	23.44	35	Cluster_42106
1103.99	20.18	20.71	35	Cluster_42111
1106.55	32.09	32.78	35	Cluster_17154
1107.03	22.71	23.32	35	Cluster_42139
1111.58	28.36	28.65	35	Cluster_42171
1113.07	28.39	28.65	35	Cluster_42183
1113.52	22.85	23.3	35	Cluster_42186
1115.17	28.24	28.52	35	Cluster_17254
1117.07	32.14	32.66	35	Cluster_42214
1118.02	22.87	23.17	35	Cluster_42221
1120.08	20.17	20.41	35	Cluster_42242
1121.17	20.2	20.37	35	Cluster_42256
1121.88	32.07	32.6	35	Cluster_42257
1122.2	20.29	20.69	35	Cluster_17327
1123.2	25.37	25.67	35	Cluster_17338
1123.52	32	32.2	35	Cluster_42266
1124.01	22.92	23.19	35	Cluster_42274
1124.49	20.1	20.31	35	Cluster_42272
1128.18	20.11	20.52	35	Cluster_17402
1128.92	32.17	32.67	35	Cluster_17414
1129.19	20.28	20.66	35	Cluster_17419
1129.57	32.09	32.21	35	Cluster_42318
1130.07	25.4	25.82	35	Cluster_42325
1130.57	31.86	32.63	35	Cluster_17438
1131.84	17.6	18.49	35	Cluster_05719
1132.37	17.67	18.12	35	Cluster_42338
1134.23	28.15	29.19	35	Cluster_17489
1135.89	31.86	32.26	35	Cluster_17521
1136.24	32.19	32.42	35	Cluster_17522
1137.34	17.63	18.26	35	Cluster_05729
1138.2	28.16	28.83	35	Cluster_17546
1139.51	22.85	23.01	35	Cluster_42382
1139.9	28.3	28.65	35	Cluster_17568
1142.11	20.25	20.64	35	Cluster_42392
1142.58	20.07	20.32	35	Cluster_42398
1144.05	8.27	9	35	Cluster_42415
1145.19	28.18	28.74	35	Cluster_17651
1145.89	31.96	32.14	35	Cluster_17655
1146.1	22.87	23.12	35	Cluster_42424
1147.1	25.49	25.71	35	Cluster_42440
1147.25	32.19	32.73	35	Cluster_17677
1148.38	20.09	20.81	35	Cluster_00683
1148.88	28.28	28.62	35	Cluster_17691
1150.06	25.39	25.9	35	Cluster_42462
1151.55	17.8	18.09	35	Cluster_17728
1151.58	32	32.12	35	Cluster_42475
1151.59	32.15	32.41	35	Cluster_42476
1151.89	14.98	15.66	35	Cluster_17729
1152.18	28.35	28.5	35	Cluster_17741
1153.89	28.21	28.66	35	Cluster_17763
1154.24	32.22	32.72	35	Cluster_17764
1155.59	22.74	23.32	35	Cluster_17779
1155.91	1.81	1.96	35	Cluster_42508
1156.21	28.27	28.63	35	Cluster_17787
1159.87	22.7	23.12	35	Cluster_17849
1161.59	17.65	17.78	35	Cluster_42549
1162.09	17.77	17.91	35	Cluster_42550
1162.98	20.18	20.52	35	Cluster_00710
1163.05	28.27	28.52	35	Cluster_05818
1163.36	1.78	2.04	35	Cluster_42563
1167.58	25.52	26.2	35	Cluster_42597
1169.58	22.91	23	35	Cluster_42615
1171.14	22.9	23.08	35	Cluster_42628
1171.88	1.85	2.03	35	Cluster_42638
1173.06	28.37	28.62	35	Cluster_42646
1174.11	28.37	28.83	35	Cluster_05850
1181.25	25.33	25.6	35	Cluster_18027
1182.37	28.31	28.62	35	Cluster_05900
1183.55	20.22	20.57	35	Cluster_18043
1184.87	1.67	1.84	35	Cluster_42734
1185.25	31.97	32.31	35	Cluster_18051
1186.92	31.73	33.16	35	Cluster_18069
1187.12	28.35	28.63	35	Cluster_05925
1187.62	25.4	25.82	35	Cluster_42748
1190.61	28.32	28.65	35	Cluster_05939
1192.28	17.8	18.08	35	Cluster_18103
1192.57	28.17	28.51	35	Cluster_18112
1192.58	28.25	28.52	35	Cluster_18111
1193.23	25.56	25.73	35	Cluster_18120
1193.35	22.77	22.99	35	Cluster_18114
1194.25	31.8	32.99	35	Cluster_18125
1194.61	28.36	28.62	35	Cluster_05955
1197.91	28.34	28.55	35	Cluster_18144
1200.54	25.56	25.74	35	Cluster_18178
1201.27	28.31	29.48	35	Cluster_18176
1201.57	31.77	32.6	35	Cluster_18183
1203.07	28.1	28.51	35	Cluster_42823
1203.58	20.18	20.59	35	Cluster_06007
1204.89	31.84	32.61	35	Cluster_18210
1206.18	25.54	26	35	Cluster_18214
1206.89	25.4	26.06	35	Cluster_18228
1208.38	28.27	28.48	35	Cluster_42868
1208.39	28.18	28.52	35	Cluster_42881
1208.83	22.92	23.4	35	Cluster_42886
1210.58	22.94	23.19	35	Cluster_42895
1211.26	25.46	25.78	35	Cluster_18248
1214.22	31.84	32.59	35	Cluster_18272
1215.89	1.72	1.84	35	Cluster_42925
1216.23	32.21	32.59	35	Cluster_18283
1216.24	31.85	32.22	35	Cluster_18282
1221.32	25.53	25.79	35	Cluster_42962
1222.6	20.12	20.64	35	Cluster_42970
1223.07	15.09	15.22	35	Cluster_42972
1224.92	2	2.28	35	Cluster_42986
1226.96	32.16	33.08	35	Cluster_18338
1235.61	25.58	26.01	35	Cluster_18373
1239.07	25.56	25.86	35	Cluster_43080
1244.4	2.03	2.23	35	Cluster_43105
1249.82	20.15	20.5	35	Cluster_06249
1250.37	1.68	1.81	35	Cluster_43141
1271.33	20.11	20.51	35	Cluster_06318
1276.14	25.4	25.95	35	Cluster_43259
1278.99	28.24	28.71	35	Cluster_18517
1284.14	22.79	23	35	Cluster_43288
1287.13	25.42	25.98	35	Cluster_43302
1290.59	14.98	15.26	35	Cluster_43317
1294.61	25.46	25.81	35	Cluster_43325
1304.15	20.24	20.75	35	Cluster_43380
1305.06	25.38	25.74	35	Cluster_18583
1309.92	1.7	1.81	35	Cluster_43400
1310.89	1.66	1.84	35	Cluster_43406
1312.92	1.68	1.8	35	Cluster_43411
1313.61	22.89	23.69	35	Cluster_43418
1330.22	25.41	25.74	35	Cluster_43488
1333.16	20.13	20.42	35	Cluster_43496
1345.7	25.38	26.08	35	Cluster_43546
1346.4	1.66	1.81	35	Cluster_43551
1347.89	1.66	1.84	35	Cluster_43554
1351.88	1.66	1.87	35	Cluster_43570
1355.16	15.15	15.59	35	Cluster_43588
1362.73	28.21	28.66	35	Cluster_06600
1373.69	25.42	25.9	35	Cluster_43670
1376.35	28.2	28.29	35	Cluster_18706
1383.64	20.24	20.49	35	Cluster_43699
1383.66	28.2	28.29	35	Cluster_18717
1384.2	31.85	32.62	35	Cluster_43700
1385.2	20.12	20.53	35	Cluster_43708
1395.19	31.87	32.59	35	Cluster_43736
1396.45	28.27	28.6	35	Cluster_18730
1401.66	28.26	28.47	35	Cluster_43766
1403.16	31.92	32.44	35	Cluster_43774
1406.5	1.7	1.81	35	Cluster_43797
1417.35	28.2	28.36	35	Cluster_18773
1428.97	22.72	22.98	35	Cluster_43863
1432.46	22.73	23.04	35	Cluster_06757
1434.23	22.73	23.11	35	Cluster_06760
1441.42	1.68	1.81	35	Cluster_43914
1442.92	1.66	1.82	35	Cluster_43922
1444.92	1.66	1.84	35	Cluster_43925
1447.41	1.66	1.94	35	Cluster_43932
1478.74	22.94	23.13	35	Cluster_44019
1501.46	1.68	1.81	35	Cluster_44080
1506.75	25.44	25.96	35	Cluster_44094
1538.94	1.66	1.82	35	Cluster_44139
1540.94	1.66	1.82	35	Cluster_44141
1543.43	1.67	1.85	35	Cluster_44146
1544.94	1.68	1.81	35	Cluster_44149
1575.16	28.36	28.61	35	Cluster_18893
1579.83	28.34	28.63	35	Cluster_18896
1635.96	1.67	1.81	35	Cluster_44261
1638.45	1.68	1.81	35	Cluster_44266
1676.81	25.49	25.65	35	Cluster_44321
1683.85	28.15	28.54	35	Cluster_44342
1700.84	28.27	28.65	35	Cluster_44377
1728.99	1.7	1.8	35	Cluster_44397
1730	1.68	1.81	35	Cluster_44399
1730.98	1.68	1.81	35	Cluster_44400
1825.03	1.7	1.8	35	Cluster_44435
1826.02	1.69	1.8	35	Cluster_44436
1921.55	1.7	1.8	35	Cluster_44444

## Sheet: Pass 7-11 inclusion list 3
MS Mass	Start (min)	End (min)	Norm CE	name
302.16	2.13	2.36	35	Cluster_19000
302.59	8.74	9.44	35	Cluster_19009
302.61	20.4	20.64	35	Cluster_19013
303.19	8.44	8.92	35	Cluster_19028
304.19	2.36	2.84	35	Cluster_06857
305.18	8.36	9.19	35	Cluster_19078
306.12	8.45	8.98	35	Cluster_19092
306.53	8.36	9.16	35	Cluster_06877
307.22	12.36	12.69	35	Cluster_19133
307.4	17.83	18.12	35	Cluster_00805
307.72	8.54	8.73	35	Cluster_19142
307.85	2.23	2.69	35	Cluster_06883
309.47	8.46	9.35	35	Cluster_06900
309.49	8.7	9.57	35	Cluster_06904
310.2	2.36	2.94	35	Cluster_06910
310.46	25.77	26.13	35	Cluster_06916
310.49	25.68	26.08	35	Cluster_06918
310.79	2.36	3.08	35	Cluster_06919
311.1	8.38	9.06	35	Cluster_19238
311.18	12.38	12.67	35	Cluster_19247
311.19	2.28	2.65	35	Cluster_19244
311.8	8.7	9.05	35	Cluster_19259
312.22	2.38	2.62	35	Cluster_19278
313.03	2.07	2.96	35	Cluster_19291
313.1	8.6	8.86	35	Cluster_19293
313.92	2.35	2.54	35	Cluster_19321
313.95	2.37	3.04	35	Cluster_06933
314.17	2.16	2.35	35	Cluster_19335
314.53	12.33	13.8	35	Cluster_06938
314.86	18.03	18.47	35	Cluster_06945
314.97	2.32	2.49	35	Cluster_19352
315.2	8.43	8.6	35	Cluster_19372
315.31	20.36	20.47	35	Cluster_19374
315.48	8.45	9.52	35	Cluster_06952
316.17	2.04	2.63	35	Cluster_19411
316.18	8.35	8.67	35	Cluster_19421
316.51	2.29	3.01	35	Cluster_06956
316.52	12.42	13.09	35	Cluster_06957
316.68	17.85	18.4	35	Cluster_19443
316.88	8.61	8.73	35	Cluster_19446
317.67	2.33	2.55	35	Cluster_19488
318.54	12.33	12.66	35	Cluster_06967
319.16	8.78	9.3	35	Cluster_19548
319.69	12.33	12.5	35	Cluster_00845
319.83	2.34	3.56	35	Cluster_06987
321.68	2.19	2.35	35	Cluster_19610
322.18	12.35	12.58	35	Cluster_19621
323.1	8.61	9	35	Cluster_19650
323.15	12.35	12.69	35	Cluster_07003
323.19	2.13	2.5	35	Cluster_19656
324.13	8.76	8.97	35	Cluster_19688
324.17	2.34	2.5	35	Cluster_19696
324.2	12.24	12.45	35	Cluster_19697
324.24	2.26	2.45	35	Cluster_19703
326.25	2.21	2.54	35	Cluster_19764
326.85	8.49	9.8	35	Cluster_07033
327.07	2.35	2.63	35	Cluster_19777
327.46	2.39	2.63	35	Cluster_19796
327.52	2.34	2.79	35	Cluster_07039
327.67	2.15	2.29	35	Cluster_19800
327.79	2.38	2.72	35	Cluster_19803
327.95	2.26	2.45	35	Cluster_19805
328.17	15.18	16.06	35	Cluster_19816
328.28	8.66	9.25	35	Cluster_00005
328.73	12.31	12.67	35	Cluster_19835
329.17	12.32	12.58	35	Cluster_00895
329.19	8.62	9.41	35	Cluster_19853
330.17	2.16	2.5	35	Cluster_19881
330.7	2.39	2.51	35	Cluster_19906
330.83	2.27	2.81	35	Cluster_07066
331.09	8.73	9.29	35	Cluster_19917
332	2.21	2.48	35	Cluster_19944
332.17	8.59	8.82	35	Cluster_19954
333.15	8.81	9.5	35	Cluster_19981
333.19	2.38	2.67	35	Cluster_19983
334.04	8.72	8.92	35	Cluster_20015
334.18	2.13	2.45	35	Cluster_20021
334.51	2.3	2.46	35	Cluster_20027
334.71	2.36	2.81	35	Cluster_20029
335.2	2.39	3.54	35	Cluster_20044
335.21	2.36	2.5	35	Cluster_20051
335.22	20.44	20.73	35	Cluster_20042
335.43	12.46	12.6	35	Cluster_20060
336.14	8.65	8.92	35	Cluster_20085
336.25	2.33	2.58	35	Cluster_20096
336.4	12.36	12.66	35	Cluster_00916
336.65	12.28	12.48	35	Cluster_20105
337.7	2.34	2.86	35	Cluster_20138
337.85	12.32	12.66	35	Cluster_07127
338.41	8.48	10.15	35	Cluster_00925
338.63	12.24	12.83	35	Cluster_20168
339.19	2.37	3.82	35	Cluster_07136
339.53	2.3	2.79	35	Cluster_07148
339.79	15.18	15.54	35	Cluster_20214
340.84	2.21	2.46	35	Cluster_20251
341.67	8.47	8.7	35	Cluster_20280
342.22	2.38	2.84	35	Cluster_20298
342.53	12.33	12.59	35	Cluster_07174
342.69	15.32	15.54	35	Cluster_20311
343.23	8.76	9.23	35	Cluster_20325
343.55	8.51	8.96	35	Cluster_07181
343.88	8.43	8.67	35	Cluster_20358
344.78	17.9	18.11	35	Cluster_07189
345.69	2.27	2.5	35	Cluster_20404
345.86	15.37	15.76	35	Cluster_07196
346.03	2.36	3.03	35	Cluster_20431
346.55	12.43	12.91	35	Cluster_07206
346.85	2.39	2.79	35	Cluster_07208
347.53	8.52	8.97	35	Cluster_07221
348.16	12.21	12.71	35	Cluster_07229
348.18	2.08	2.33	35	Cluster_20489
348.2	2.32	2.49	35	Cluster_20490
348.86	8.69	9.24	35	Cluster_07235
349.67	15.35	15.65	35	Cluster_00979
349.69	8.7	9.22	35	Cluster_20541
350.14	2.29	2.57	35	Cluster_20552
350.64	2.21	2.41	35	Cluster_00985
350.66	8.7	9.24	35	Cluster_00986
350.71	2.34	2.91	35	Cluster_20579
351.17	12.31	12.96	35	Cluster_20618
351.68	2.08	2.39	35	Cluster_20633
351.88	12.34	13.22	35	Cluster_07252
352.2	2.26	2.53	35	Cluster_20651
353.13	2.26	2.54	35	Cluster_20696
353.14	12.27	12.54	35	Cluster_07272
353.72	8.68	9.17	35	Cluster_20709
354.12	15.29	15.51	35	Cluster_20731
354.14	2.04	2.16	35	Cluster_07281
354.18	12.44	12.64	35	Cluster_20743
354.34	23.17	23.44	35	Cluster_20752
356.15	2.18	2.37	35	Cluster_20816
356.17	12.33	12.74	35	Cluster_07304
356.2	8.34	9.35	35	Cluster_07303
356.52	2.1	2.21	35	Cluster_20834
356.65	2.26	2.46	35	Cluster_20835
357.71	2.13	2.46	35	Cluster_20882
358.19	2.07	2.38	35	Cluster_07320
358.73	12.39	12.69	35	Cluster_20943
359.15	8.78	8.96	35	Cluster_20944
359.69	17.97	18.33	35	Cluster_01043
360.84	2.31	3.03	35	Cluster_07342
361.16	12.35	13.29	35	Cluster_07345
361.6	2.24	2.37	35	Cluster_21032
361.68	15.28	15.63	35	Cluster_01057
361.9	18.02	18.79	35	Cluster_07352
362.19	20.46	21.35	35	Cluster_21070
362.2	2.14	2.45	35	Cluster_21052
362.21	15.4	16.09	35	Cluster_01058
362.68	8.78	9.06	35	Cluster_21079
363.51	12.31	12.67	35	Cluster_07373
363.68	8.66	8.91	35	Cluster_21114
363.88	8.34	8.58	35	Cluster_21122
364.18	23.14	23.39	35	Cluster_07380
364.21	8.48	9.21	35	Cluster_07375
364.26	15.28	15.45	35	Cluster_21143
365.2	15.32	15.83	35	Cluster_21199
366.34	15.2	15.52	35	Cluster_21268
366.66	2.37	2.7	35	Cluster_21277
367.85	12.32	12.67	35	Cluster_21350
368.23	12.36	12.85	35	Cluster_21371
368.86	20.31	20.72	35	Cluster_07434
369.03	2.38	2.66	35	Cluster_21398
369.15	2.37	3.02	35	Cluster_01085
369.69	2.18	2.45	35	Cluster_21442
370.2	8.58	8.96	35	Cluster_21468
370.54	12.33	13.09	35	Cluster_21470
370.95	8.36	8.95	35	Cluster_21487
371.03	2.25	2.5	35	Cluster_21489
371.1	8.42	8.74	35	Cluster_21490
371.27	8.49	8.75	35	Cluster_21509
371.53	2.23	2.47	35	Cluster_07452
371.56	12.34	12.92	35	Cluster_07454
371.67	20.49	20.63	35	Cluster_21518
371.68	8.38	9.55	35	Cluster_21515
372.02	2.37	2.99	35	Cluster_21533
372.21	2.18	2.38	35	Cluster_07465
372.22	17.88	18.04	35	Cluster_21545
372.24	12.21	12.53	35	Cluster_21547
372.72	2.28	2.5	35	Cluster_21568
372.74	15.33	16.02	35	Cluster_21573
373.23	8.73	8.99	35	Cluster_21606
373.24	12.41	12.68	35	Cluster_21605
373.68	2.13	2.3	35	Cluster_21611
373.72	17.99	18.59	35	Cluster_21621
373.8	8.33	8.73	35	Cluster_07475
375.66	23.22	23.64	35	Cluster_21692
375.85	8.73	9.42	35	Cluster_07495
376.88	12.27	12.8	35	Cluster_07504
377.19	15.29	15.56	35	Cluster_07506
377.7	23.04	23.37	35	Cluster_01118
378.22	18.01	18.7	35	Cluster_07525
378.23	17.81	18.04	35	Cluster_21793
378.26	15.39	15.81	35	Cluster_21805
379.18	17.96	18.17	35	Cluster_01129
380.97	15.26	15.53	35	Cluster_21903
381.17	18.01	18.24	35	Cluster_01137
381.21	8.73	9.21	35	Cluster_07551
383.22	12.34	13.09	35	Cluster_22015
383.6	15.37	16.14	35	Cluster_00123
384.18	15.39	15.79	35	Cluster_22047
384.19	12.34	12.55	35	Cluster_01147
384.2	8.56	9.44	35	Cluster_22052
384.46	25.66	26.03	35	Cluster_01148
384.68	17.98	18.29	35	Cluster_01150
385.19	8.39	8.67	35	Cluster_22091
385.47	15.21	15.53	35	Cluster_22106
385.72	15.35	15.77	35	Cluster_01156
385.75	20.35	20.77	35	Cluster_22120
386.22	8.65	9.06	35	Cluster_22144
386.24	17.84	18.2	35	Cluster_22128
386.92	12.45	12.63	35	Cluster_22174
387.14	20.43	20.72	35	Cluster_22180
387.7	2.08	2.27	35	Cluster_22218
388.19	2.21	2.75	35	Cluster_07619
388.46	15.17	15.63	35	Cluster_01173
389.19	25.6	26.13	35	Cluster_01178
389.21	2.37	2.75	35	Cluster_22256
389.22	8.75	9.04	35	Cluster_22263
389.7	8.59	8.9	35	Cluster_22278
389.85	12.33	12.67	35	Cluster_07631
390.23	15.25	15.53	35	Cluster_07640
390.66	8.39	9.14	35	Cluster_22313
391.2	23.03	23.19	35	Cluster_22325
391.22	2.08	2.76	35	Cluster_22329
391.71	8.52	9.3	35	Cluster_22348
391.89	12.36	12.67	35	Cluster_07660
392.21	8.48	8.75	35	Cluster_22359
392.23	15.19	15.5	35	Cluster_22362
392.52	25.82	26.22	35	Cluster_07668
392.75	22.98	23.35	35	Cluster_22383
393.58	15.24	15.78	35	Cluster_07676
393.96	18.02	18.27	35	Cluster_01201
394.25	32.91	33.1	35	Cluster_22499
394.86	12.32	12.53	35	Cluster_22526
394.92	8.42	8.74	35	Cluster_22529
395.24	8.81	9.13	35	Cluster_22533
395.71	8.67	8.94	35	Cluster_22565
395.86	18.02	18.38	35	Cluster_07704
396.22	8.58	8.81	35	Cluster_22586
397.43	20.34	20.67	35	Cluster_01221
397.94	2.36	2.63	35	Cluster_22650
398.26	8.41	8.73	35	Cluster_22685
398.55	8.68	8.95	35	Cluster_07741
399.19	2.25	2.46	35	Cluster_22714
399.43	2.37	2.97	35	Cluster_22718
400.42	18	18.14	35	Cluster_22771
400.52	17.83	18.37	35	Cluster_07766
400.86	12.35	13.2	35	Cluster_07769
401.72	8.63	9.02	35	Cluster_22834
402.17	20.34	20.77	35	Cluster_01247
402.19	17.97	18.1	35	Cluster_22856
402.24	8.49	8.89	35	Cluster_22863
402.87	17.84	18.26	35	Cluster_07791
403.12	12.34	12.54	35	Cluster_22882
403.26	28.62	28.83	35	Cluster_01259
404.15	12.36	13.02	35	Cluster_22934
404.2	2.09	2.5	35	Cluster_22935
404.21	15.18	15.57	35	Cluster_22940
404.69	17.82	18.05	35	Cluster_01274
404.72	20.57	20.79	35	Cluster_22978
405.08	17.97	18.71	35	Cluster_22985
405.2	12.47	12.65	35	Cluster_07818
405.22	8.79	9.82	35	Cluster_22989
405.24	18	18.33	35	Cluster_22993
406.75	17.96	18.18	35	Cluster_01292
407.23	2.3	2.54	35	Cluster_23057
407.8	8.44	8.83	35	Cluster_23089
408.23	2.27	2.53	35	Cluster_23099
408.76	12.21	12.54	35	Cluster_23133
409.04	8.69	9.19	35	Cluster_23139
409.98	12.38	12.55	35	Cluster_23184
410.19	12.46	12.74	35	Cluster_07881
410.22	8.7	9.04	35	Cluster_23196
410.54	8.36	8.81	35	Cluster_07883
410.55	28.66	29.2	35	Cluster_07885
410.71	20.45	20.7	35	Cluster_23214
410.72	23.23	23.63	35	Cluster_23215
410.88	12.34	12.5	35	Cluster_23217
411.3	12.32	12.68	35	Cluster_23239
411.56	2.19	2.7	35	Cluster_07893
411.7	20.56	20.71	35	Cluster_23257
411.95	17.83	17.97	35	Cluster_23263
412.22	12.26	12.66	35	Cluster_23274
412.54	2.3	3.05	35	Cluster_07902
412.71	2.28	2.41	35	Cluster_23300
413.21	23.15	23.45	35	Cluster_23323
413.22	2.04	2.43	35	Cluster_07904
413.91	15.31	16.02	35	Cluster_07914
414.24	2.16	2.39	35	Cluster_23367
414.32	20.43	20.94	35	Cluster_23374
414.67	25.8	26.05	35	Cluster_23378
414.86	20.32	20.58	35	Cluster_23395
414.97	15.26	15.77	35	Cluster_23399
415.19	23.06	23.21	35	Cluster_23407
415.26	15.34	15.71	35	Cluster_23412
415.35	17.81	18.41	35	Cluster_23426
415.76	15.34	15.53	35	Cluster_23445
416.24	12.33	12.62	35	Cluster_07942
416.48	15.24	15.42	35	Cluster_23469
416.73	2.36	2.87	35	Cluster_23471
416.75	12.27	12.66	35	Cluster_23478
416.87	15.25	15.53	35	Cluster_07949
416.96	8.5	8.69	35	Cluster_23484
417.73	8.65	9.04	35	Cluster_23506
417.75	12.3	12.58	35	Cluster_23512
418.21	2.08	2.51	35	Cluster_07967
418.38	25.76	26.09	35	Cluster_23543
418.72	2.17	2.4	35	Cluster_23551
419.25	32.3	33.51	35	Cluster_23574
420.56	12.31	12.67	35	Cluster_07989
420.73	32.44	32.88	35	Cluster_23641
420.85	2.13	2.72	35	Cluster_07991
421	17.85	18.12	35	Cluster_23649
421.74	2.37	2.63	35	Cluster_23691
421.97	20.5	20.97	35	Cluster_01376
421.98	15.27	15.64	35	Cluster_23693
422.07	2.07	2.43	35	Cluster_23697
422.16	23.11	24.01	35	Cluster_23698
422.44	18	18.33	35	Cluster_01379
422.46	20.48	20.79	35	Cluster_01381
422.8	8.79	9.24	35	Cluster_23726
423.56	2.13	2.4	35	Cluster_23751
423.88	2.08	2.47	35	Cluster_08029
424	12.29	12.71	35	Cluster_01392
424.24	8.34	9.78	35	Cluster_08033
425.9	12.31	12.68	35	Cluster_08055
425.96	20.45	20.97	35	Cluster_01407
426.18	2.11	2.34	35	Cluster_23902
426.21	23.08	23.19	35	Cluster_23915
426.46	20.47	20.78	35	Cluster_23939
426.55	17.83	18.71	35	Cluster_08069
426.96	20.47	20.83	35	Cluster_23961
427.74	12.23	12.49	35	Cluster_23990
427.77	20.49	20.93	35	Cluster_23996
427.95	15.36	15.74	35	Cluster_01422
428.2	17.82	18.43	35	Cluster_01423
428.21	23.16	23.49	35	Cluster_01425
428.66	8.42	8.59	35	Cluster_24040
428.74	12.32	12.59	35	Cluster_24051
429.25	8.69	9.04	35	Cluster_24071
429.6	17.83	18.37	35	Cluster_08123
429.73	12.31	12.66	35	Cluster_24095
430.91	17.96	18.14	35	Cluster_24150
432.25	18.03	18.27	35	Cluster_24222
432.44	15.2	15.5	35	Cluster_24226
432.66	15.32	15.56	35	Cluster_24237
433.23	12.29	12.55	35	Cluster_08169
433.36	25.67	25.77	35	Cluster_24265
433.53	22.99	23.58	35	Cluster_08175
434.18	20.49	21.03	35	Cluster_08188
434.26	2.21	2.42	35	Cluster_24311
434.47	8.46	8.79	35	Cluster_24316
434.68	12.32	12.66	35	Cluster_01469
435.45	20.47	20.73	35	Cluster_01477
435.55	12.31	12.68	35	Cluster_08204
435.9	8.51	8.71	35	Cluster_08208
436.23	22.96	23.33	35	Cluster_01489
436.25	2.32	2.5	35	Cluster_24430
436.69	17.84	18.71	35	Cluster_01494
436.74	18.01	18.26	35	Cluster_24442
436.79	8.54	9.21	35	Cluster_24445
436.9	12.23	12.65	35	Cluster_08217
437.68	2.29	2.44	35	Cluster_24510
438.55	12.29	12.8	35	Cluster_08242
438.58	20.34	20.51	35	Cluster_24560
439.42	23.15	23.27	35	Cluster_24603
439.91	12.31	12.71	35	Cluster_08265
440.19	2.08	2.37	35	Cluster_24640
440.75	32.83	33.31	35	Cluster_24667
440.95	15.17	15.5	35	Cluster_24671
441.2	2.1	2.39	35	Cluster_08283
441.25	2.37	2.76	35	Cluster_24675
442.23	15.35	15.52	35	Cluster_24731
442.26	12.46	12.66	35	Cluster_24743
442.76	8.65	9.01	35	Cluster_24750
442.88	15.16	15.53	35	Cluster_08311
443.25	17.86	18.29	35	Cluster_24787
443.99	15.19	15.52	35	Cluster_24824
444.25	2.08	2.37	35	Cluster_24842
444.48	8.73	8.85	35	Cluster_24858
444.57	2.23	2.85	35	Cluster_24864
444.87	17.83	18.27	35	Cluster_08339
445.06	2.37	2.66	35	Cluster_01545
445.22	32.85	33.43	35	Cluster_24887
445.23	2.32	2.46	35	Cluster_24894
445.5	12.28	12.82	35	Cluster_08348
445.58	22.97	23.34	35	Cluster_08351
446.66	15.34	15.45	35	Cluster_24949
447	15.43	16	35	Cluster_24965
447.98	15.38	15.74	35	Cluster_01566
448.19	12.31	12.68	35	Cluster_08389
448.48	2.25	2.47	35	Cluster_25035
449.19	8.6	8.87	35	Cluster_08410
449.28	12.41	12.67	35	Cluster_25067
450.47	8.43	8.73	35	Cluster_25132
450.51	12.27	12.7	35	Cluster_01586
450.76	12.41	12.68	35	Cluster_25148
450.82	12.3	12.7	35	Cluster_08434
451.25	8.61	8.87	35	Cluster_25165
453.77	17.94	18.42	35	Cluster_25274
454.19	8.48	8.76	35	Cluster_08500
454.27	17.85	18.08	35	Cluster_25314
454.77	23.07	23.37	35	Cluster_25332
455.48	12.33	12.53	35	Cluster_01621
455.54	2.16	2.52	35	Cluster_08522
455.85	8.49	8.96	35	Cluster_08526
456.27	17.88	18.3	35	Cluster_25386
456.28	12.44	12.77	35	Cluster_25394
456.79	20.48	20.64	35	Cluster_25411
456.9	12.27	12.68	35	Cluster_08543
457.21	12.22	12.55	35	Cluster_25432
457.47	15.37	15.8	35	Cluster_01642
457.59	2.33	2.79	35	Cluster_08552
457.72	12.21	12.53	35	Cluster_25456
458.23	12.46	13.11	35	Cluster_08557
458.28	2.18	2.52	35	Cluster_25470
458.3	15.25	15.4	35	Cluster_25484
458.79	25.68	26.26	35	Cluster_25505
459.23	12.3	12.53	35	Cluster_25528
459.48	17.83	18.18	35	Cluster_01652
459.75	8.64	8.86	35	Cluster_25537
460.22	2.37	2.92	35	Cluster_25560
460.28	15.35	15.47	35	Cluster_25564
460.63	20.57	21.05	35	Cluster_08587
460.73	8.46	8.67	35	Cluster_25582
460.75	8.69	9.46	35	Cluster_25583
461.68	12.39	12.52	35	Cluster_25619
461.72	12.25	12.51	35	Cluster_25621
461.9	8.58	8.96	35	Cluster_08599
462.91	12.46	12.88	35	Cluster_08619
463.23	25.73	26.01	35	Cluster_25667
463.27	2.08	2.39	35	Cluster_25661
463.51	20.3	20.74	35	Cluster_01675
463.59	17.92	18.25	35	Cluster_08627
463.68	15.26	15.52	35	Cluster_01677
463.83	8.79	9.16	35	Cluster_08630
463.85	8.49	8.79	35	Cluster_08629
464.27	23.16	23.6	35	Cluster_25715
464.8	2.34	2.85	35	Cluster_25746
464.92	28.56	28.87	35	Cluster_25753
464.94	17.81	18.31	35	Cluster_08645
465.19	25.8	26.06	35	Cluster_25783
465.24	17.95	18.42	35	Cluster_25777
465.46	15.35	15.79	35	Cluster_25792
465.69	2.36	2.55	35	Cluster_25798
466.6	12.33	12.67	35	Cluster_08666
466.7	15.17	15.7	35	Cluster_01700
466.95	15.17	15.66	35	Cluster_01701
467.11	2.17	2.41	35	Cluster_25852
467.58	20.5	20.9	35	Cluster_08687
468.24	2.39	2.84	35	Cluster_25898
468.76	20.57	20.96	35	Cluster_25925
468.91	12.37	13.44	35	Cluster_08709
469.31	15.26	15.42	35	Cluster_25945
469.48	2.28	2.84	35	Cluster_01715
469.76	15.36	15.91	35	Cluster_01716
469.91	15.16	15.44	35	Cluster_08726
470.52	15.38	15.79	35	Cluster_26008
470.58	2.36	2.8	35	Cluster_08735
470.91	12.26	12.61	35	Cluster_08746
471.5	22.99	23.52	35	Cluster_26046
471.77	8.52	8.93	35	Cluster_26058
471.9	8.72	9.38	35	Cluster_08755
472.2	20.32	20.63	35	Cluster_26074
473.72	20.3	20.66	35	Cluster_01748
473.73	25.8	26.04	35	Cluster_01749
474.31	15.3	15.64	35	Cluster_26173
474.61	20.43	20.67	35	Cluster_08804
475.26	15.41	15.85	35	Cluster_01757
475.92	12.34	12.67	35	Cluster_08825
477.24	2.22	2.85	35	Cluster_26277
477.89	17.82	18.55	35	Cluster_08863
478.2	8.76	9.24	35	Cluster_08868
478.9	8.41	8.66	35	Cluster_26349
479.48	8.79	9.59	35	Cluster_26410
479.58	20.36	20.96	35	Cluster_08887
479.96	12.44	12.8	35	Cluster_26451
480.19	12.31	12.52	35	Cluster_26456
480.87	8.49	8.81	35	Cluster_08912
481.23	2.37	2.53	35	Cluster_26494
481.43	2.37	2.94	35	Cluster_26511
481.76	2.39	2.96	35	Cluster_26521
481.9	15.2	15.61	35	Cluster_08933
482.29	8.38	8.81	35	Cluster_26532
482.5	20.33	20.65	35	Cluster_01807
482.61	20.47	20.91	35	Cluster_08943
482.87	17.88	18.32	35	Cluster_08951
483.51	20.37	20.62	35	Cluster_01821
483.59	12.46	12.76	35	Cluster_08958
483.95	20.52	20.77	35	Cluster_26636
484.22	12.33	12.63	35	Cluster_26645
484.55	2.37	3.11	35	Cluster_08968
484.56	17.99	18.09	35	Cluster_26659
485.5	15.33	15.6	35	Cluster_26720
486.6	12.25	12.49	35	Cluster_08992
486.61	12.44	12.66	35	Cluster_08993
486.9	20.44	20.83	35	Cluster_09000
487.27	15.22	15.41	35	Cluster_09005
487.75	12.42	12.72	35	Cluster_26816
487.92	2.29	2.64	35	Cluster_26827
488.3	20.42	20.74	35	Cluster_26846
488.91	17.83	18.47	35	Cluster_09037
489.5	17.81	18.24	35	Cluster_01861
490.26	12.22	12.53	35	Cluster_09056
490.49	15.19	15.85	35	Cluster_01866
490.61	23	23.42	35	Cluster_09066
491.94	17.81	18.11	35	Cluster_09086
492.22	20.43	20.75	35	Cluster_09092
492.56	8.56	8.7	35	Cluster_27005
492.74	12.25	12.42	35	Cluster_27012
493.17	2.22	2.98	35	Cluster_27034
493.3	25.67	26.5	35	Cluster_27055
493.31	28.54	28.72	35	Cluster_27046
493.6	20.34	20.6	35	Cluster_09107
494.78	20.49	20.96	35	Cluster_27134
495.02	15.27	15.67	35	Cluster_27142
495.24	25.78	26.19	35	Cluster_09138
495.48	8.73	9.62	35	Cluster_01891
496.01	12.28	12.51	35	Cluster_27182
496.23	15.31	15.76	35	Cluster_01893
496.56	8.79	9.15	35	Cluster_09175
496.72	25.79	26.09	35	Cluster_27221
496.74	2.28	2.49	35	Cluster_27218
496.76	12.47	12.87	35	Cluster_27223
497.26	23.09	23.59	35	Cluster_27248
497.28	8.53	9.09	35	Cluster_27257
497.5	28.55	28.73	35	Cluster_01917
497.69	17.95	18.11	35	Cluster_27269
498.26	15.43	15.69	35	Cluster_27284
498.9	25.86	26.18	35	Cluster_09205
499.22	23.22	23.63	35	Cluster_09210
499.8	20.45	21.09	35	Cluster_27350
500.21	2.36	2.9	35	Cluster_27359
500.6	17.81	18.48	35	Cluster_09229
501.26	12.34	12.72	35	Cluster_09234
501.61	20.32	20.69	35	Cluster_09245
501.74	2.07	2.37	35	Cluster_27452
501.79	23.15	23.58	35	Cluster_27457
501.82	20.3	20.7	35	Cluster_27456
502.26	25.81	26.28	35	Cluster_09263
502.57	17.82	18.03	35	Cluster_09266
502.77	20.42	20.78	35	Cluster_27494
503.32	25.85	26.14	35	Cluster_27521
503.7	15.18	15.33	35	Cluster_27532
504.24	8.54	9.19	35	Cluster_27545
505	12.33	12.66	35	Cluster_27571
505.78	12.33	12.58	35	Cluster_27595
505.94	25.6	26.41	35	Cluster_09311
506.79	17.91	18.49	35	Cluster_27619
507.24	8.7	9.18	35	Cluster_27634
507.55	17.97	18.26	35	Cluster_27645
507.76	23.02	23.29	35	Cluster_27656
507.8	8.81	9.42	35	Cluster_27650
508.28	2.33	2.8	35	Cluster_27670
508.95	17.82	18.52	35	Cluster_09368
509.52	25.7	26.23	35	Cluster_02025
510.62	28.5	28.71	35	Cluster_09390
510.77	15.37	15.51	35	Cluster_27802
511.25	8.35	8.71	35	Cluster_09405
511.95	15.42	15.66	35	Cluster_09416
512.3	8.79	9.09	35	Cluster_27858
512.58	17.99	18.21	35	Cluster_09427
512.63	20.32	21.12	35	Cluster_09430
512.75	28.41	28.71	35	Cluster_27891
512.78	23.18	23.57	35	Cluster_27889
513.59	2.27	2.69	35	Cluster_09446
513.8	15.37	15.79	35	Cluster_27930
514.6	15.36	16.01	35	Cluster_09462
514.7	2.22	2.69	35	Cluster_27959
514.78	12.27	13	35	Cluster_27972
514.96	20.44	20.65	35	Cluster_09466
515.29	25.64	26.23	35	Cluster_09470
515.83	17.89	18.41	35	Cluster_28020
516.41	32.55	32.66	35	Cluster_28045
516.93	20.34	20.97	35	Cluster_09495
517.24	2.37	2.7	35	Cluster_28080
518.56	20.37	20.83	35	Cluster_09518
518.72	2.19	2.52	35	Cluster_28146
518.9	17.83	18.06	35	Cluster_09524
518.94	12.33	12.49	35	Cluster_28162
519.61	23.14	23.59	35	Cluster_09532
519.94	23.15	23.44	35	Cluster_09538
519.97	20.47	20.89	35	Cluster_09540
520.33	20.35	20.54	35	Cluster_28222
520.6	8.51	9.21	35	Cluster_09545
521.75	8.46	8.94	35	Cluster_28265
521.81	17.88	18.33	35	Cluster_28267
521.83	20.34	21.02	35	Cluster_28268
521.93	12.24	12.66	35	Cluster_09569
521.94	17.83	18.2	35	Cluster_09571
522.77	2.34	3.01	35	Cluster_28309
523.26	18.02	18.65	35	Cluster_09591
523.3	23.14	24.01	35	Cluster_28335
523.79	15.32	15.53	35	Cluster_28361
523.93	12.3	12.5	35	Cluster_09600
524.15	2.05	2.28	35	Cluster_28377
524.5	15.16	15.52	35	Cluster_28390
524.53	8.72	9.43	35	Cluster_09614
524.76	15.25	15.37	35	Cluster_28399
524.9	20.3	20.72	35	Cluster_09627
525.25	8.6	8.93	35	Cluster_28422
525.26	2.32	2.55	35	Cluster_28419
525.86	28.62	28.89	35	Cluster_09650
525.95	25.81	26.02	35	Cluster_09653
526.29	23.19	23.41	35	Cluster_28457
526.3	32.74	33.02	35	Cluster_09665
526.78	2.04	2.5	35	Cluster_28470
526.88	20.42	20.74	35	Cluster_09674
526.97	25.68	26.21	35	Cluster_09683
527.25	15.24	15.79	35	Cluster_09691
528.22	20.32	20.83	35	Cluster_09701
528.53	17.83	18.28	35	Cluster_28554
528.54	23.16	23.4	35	Cluster_28562
528.8	15.17	15.36	35	Cluster_28566
528.96	12.31	12.78	35	Cluster_09708
529.7	8.35	8.53	35	Cluster_28599
529.76	15.26	15.51	35	Cluster_28606
530.29	8.37	8.7	35	Cluster_28649
530.52	15.23	15.6	35	Cluster_28652
530.56	23.02	23.37	35	Cluster_09731
531.78	2.37	2.69	35	Cluster_28703
532.72	23.14	23.67	35	Cluster_02168
532.95	20.52	20.78	35	Cluster_28749
533.24	8.38	8.87	35	Cluster_28772
533.28	15.25	15.56	35	Cluster_28768
533.76	12.32	12.68	35	Cluster_28796
533.92	18.01	18.24	35	Cluster_09791
533.93	17.83	18.45	35	Cluster_09790
533.94	17.81	18.23	35	Cluster_28803
534.29	15.17	15.42	35	Cluster_28813
534.3	23	23.83	35	Cluster_09799
534.31	25.64	26.63	35	Cluster_09795
534.53	12.33	12.68	35	Cluster_28822
534.76	28.55	28.65	35	Cluster_28839
534.8	23.01	23.1	35	Cluster_28837
534.81	23.1	23.54	35	Cluster_28841
534.82	23.04	23.39	35	Cluster_28842
535.59	8.67	9.03	35	Cluster_09816
535.76	28.57	28.82	35	Cluster_28871
535.79	17.83	18.22	35	Cluster_02185
535.88	20.33	20.77	35	Cluster_09818
536.5	12.32	13.1	35	Cluster_02193
536.77	12.33	12.63	35	Cluster_28905
536.79	22.98	23.47	35	Cluster_28902
537.28	32.83	33.01	35	Cluster_28929
537.63	15.17	15.78	35	Cluster_09852
537.89	20.35	20.77	35	Cluster_09860
538.26	2.37	2.94	35	Cluster_09871
538.55	17.83	18.37	35	Cluster_02206
538.77	20.34	20.55	35	Cluster_28972
539.26	2.09	2.51	35	Cluster_28995
539.29	8.42	8.82	35	Cluster_28996
539.8	12.35	12.62	35	Cluster_29008
539.83	2.29	2.63	35	Cluster_29015
539.96	23.01	23.35	35	Cluster_09910
539.98	28.45	29.29	35	Cluster_09905
540.98	32.47	32.96	35	Cluster_09928
541.29	23	23.56	35	Cluster_29094
541.31	20.54	21.22	35	Cluster_09931
542.32	12.47	12.65	35	Cluster_29132
542.62	18.02	18.63	35	Cluster_09948
542.68	20.33	20.62	35	Cluster_29147
542.79	2.33	2.66	35	Cluster_29178
542.83	25.76	26.14	35	Cluster_29174
543.3	2.31	2.82	35	Cluster_29189
543.87	20.43	20.95	35	Cluster_29210
543.92	17.83	18.39	35	Cluster_09963
543.94	15.23	15.76	35	Cluster_09967
544.53	22.97	23.5	35	Cluster_29228
544.55	20.55	21.05	35	Cluster_02247
544.77	8.44	8.82	35	Cluster_02258
545.32	20.5	20.94	35	Cluster_29256
545.47	25.66	26.49	35	Cluster_00191
545.53	12.3	12.66	35	Cluster_02260
545.64	17.99	18.3	35	Cluster_09990
546.79	12.31	12.48	35	Cluster_29323
546.94	17.86	18.44	35	Cluster_10003
547.26	2.32	2.54	35	Cluster_29346
547.34	17.83	18.09	35	Cluster_29356
547.62	15.31	15.61	35	Cluster_10016
547.63	23.07	23.5	35	Cluster_10018
547.82	8.75	9.03	35	Cluster_29372
547.95	12.37	13	35	Cluster_10022
548.25	8.63	8.76	35	Cluster_29387
549.27	23.1	23.43	35	Cluster_29422
549.78	8.36	8.73	35	Cluster_29439
550.04	20.54	20.99	35	Cluster_29449
550.27	17.93	18.42	35	Cluster_10061
550.77	23.06	23.44	35	Cluster_29475
550.79	2.34	2.98	35	Cluster_29466
550.82	12.35	12.73	35	Cluster_29471
551.96	23.09	23.57	35	Cluster_10088
552.24	12.36	12.49	35	Cluster_29540
552.27	8.72	8.83	35	Cluster_29530
552.53	20.53	21.16	35	Cluster_02292
552.62	15.26	15.79	35	Cluster_10096
552.71	8.33	8.73	35	Cluster_29556
552.82	20.33	20.6	35	Cluster_29561
553.31	23.18	23.63	35	Cluster_10111
553.66	25.77	26.01	35	Cluster_29582
555.21	8.33	8.76	35	Cluster_29646
555.22	8.4	8.55	35	Cluster_29658
555.28	12.45	12.8	35	Cluster_10150
555.65	32.81	33.38	35	Cluster_10160
555.97	23.2	23.52	35	Cluster_10163
556.28	8.53	8.74	35	Cluster_29690
556.31	23.03	23.28	35	Cluster_29698
556.78	20.45	20.58	35	Cluster_29715
557.31	32.47	32.81	35	Cluster_10191
557.63	17.95	18.1	35	Cluster_10196
557.96	23.21	23.65	35	Cluster_10201
558.25	2.34	2.43	35	Cluster_29764
558.27	15.32	15.55	35	Cluster_29772
558.3	8.69	9.33	35	Cluster_29769
558.96	8.68	8.89	35	Cluster_29797
559.25	15.42	15.98	35	Cluster_02330
559.55	17.81	18.24	35	Cluster_02334
559.79	20.38	20.53	35	Cluster_29826
559.95	15.35	15.67	35	Cluster_10233
559.96	23.12	23.53	35	Cluster_10229
560.09	2.31	2.8	35	Cluster_29830
560.2	8.37	8.86	35	Cluster_29834
560.29	20.4	21.02	35	Cluster_02337
560.3	17.83	18.16	35	Cluster_10238
560.5	15.32	15.91	35	Cluster_02338
560.78	12.35	12.62	35	Cluster_29855
560.98	28.66	29.33	35	Cluster_29866
561.56	8.47	8.89	35	Cluster_29891
562.71	8.38	8.95	35	Cluster_29920
563.02	17.81	18.16	35	Cluster_02351
563.08	17.99	18.4	35	Cluster_02354
563.27	23.17	23.43	35	Cluster_29951
563.8	25.62	25.84	35	Cluster_02357
563.94	12.25	12.65	35	Cluster_10298
564.24	17.96	18.3	35	Cluster_29989
564.74	18.01	18.35	35	Cluster_30000
564.82	28.64	29.07	35	Cluster_30014
565.25	12.34	12.69	35	Cluster_10312
565.32	25.81	26.15	35	Cluster_30029
565.62	23.2	23.44	35	Cluster_10322
566.27	12.33	12.54	35	Cluster_30077
566.63	15.22	15.61	35	Cluster_10330
566.77	2.36	2.52	35	Cluster_30084
566.83	18.02	18.71	35	Cluster_30093
566.99	8.66	9.13	35	Cluster_30101
567.05	20.37	20.53	35	Cluster_30104
567.33	23.21	23.63	35	Cluster_30120
567.61	20.48	20.75	35	Cluster_10355
567.65	23.17	23.59	35	Cluster_10356
568.26	17.87	18.17	35	Cluster_30153
568.78	12.43	13.24	35	Cluster_30175
569.28	8.54	9.34	35	Cluster_10365
569.29	25.72	25.92	35	Cluster_30190
569.3	25.79	26.26	35	Cluster_30187
569.65	23.21	23.53	35	Cluster_10378
569.8	28.53	28.75	35	Cluster_30207
569.95	28.63	28.92	35	Cluster_10379
570.03	20.39	20.88	35	Cluster_02393
570.6	18.02	18.58	35	Cluster_10386
571.18	8.38	8.74	35	Cluster_30249
571.51	15.39	15.81	35	Cluster_02399
571.99	32.75	33.15	35	Cluster_10417
572.28	2.09	2.43	35	Cluster_30274
572.32	12.36	12.75	35	Cluster_30285
572.33	32.48	32.96	35	Cluster_10424
573.02	8.77	8.95	35	Cluster_30309
573.1	28.49	28.82	35	Cluster_00215
573.29	20.35	20.53	35	Cluster_10440
573.33	12.35	13.08	35	Cluster_10439
573.95	20.55	20.93	35	Cluster_10446
575.6	23.03	23.25	35	Cluster_10480
575.78	12.47	12.7	35	Cluster_30387
575.82	18.02	18.36	35	Cluster_30391
576.97	25.83	26.32	35	Cluster_10499
577.25	8.49	8.8	35	Cluster_02441
577.26	15.4	15.54	35	Cluster_30424
577.8	20.4	20.54	35	Cluster_30444
577.84	8.36	8.95	35	Cluster_30449
578.02	17.92	18.37	35	Cluster_30452
578.04	15.2	15.51	35	Cluster_02448
578.37	20.53	20.93	35	Cluster_30462
578.64	15.39	15.86	35	Cluster_10515
578.97	17.83	18.11	35	Cluster_10524
579.32	12.38	12.65	35	Cluster_30495
580.84	20.56	21	35	Cluster_30571
580.87	25.59	26.02	35	Cluster_00225
580.98	23.12	23.55	35	Cluster_10544
582.78	2.16	2.29	35	Cluster_30655
582.8	20.43	20.78	35	Cluster_30670
582.81	20.36	20.6	35	Cluster_30672
582.83	22.99	23.59	35	Cluster_30667
582.84	25.7	25.85	35	Cluster_30669
582.97	25.78	26.07	35	Cluster_10577
583.25	32.65	33.17	35	Cluster_10581
583.78	20.34	20.69	35	Cluster_30706
584.27	12.33	12.54	35	Cluster_30721
584.32	2.13	2.35	35	Cluster_30729
584.36	15.23	15.48	35	Cluster_30730
584.47	15.18	15.53	35	Cluster_30737
584.76	2.3	2.46	35	Cluster_30741
584.82	17.83	18.44	35	Cluster_30751
584.98	15.44	15.7	35	Cluster_10609
585.36	25.71	25.95	35	Cluster_30774
585.64	20.34	20.76	35	Cluster_10614
586.08	23.1	23.56	35	Cluster_02503
586.32	20.44	20.94	35	Cluster_30806
586.34	15.39	15.6	35	Cluster_30803
587.29	12.48	12.68	35	Cluster_30843
587.78	15.36	15.61	35	Cluster_30860
587.95	2.32	2.8	35	Cluster_10652
588.28	25.83	26.22	35	Cluster_30879
588.78	12.24	12.33	35	Cluster_30893
588.95	20.43	20.97	35	Cluster_10670
589.02	28.44	28.66	35	Cluster_10671
589.29	8.37	9.01	35	Cluster_30924
589.82	17.92	18.12	35	Cluster_30942
590.76	8.47	9.52	35	Cluster_30977
591.58	23.1	23.48	35	Cluster_02536
591.77	2.31	2.61	35	Cluster_31010
592.03	12.43	12.71	35	Cluster_31028
592.29	17.86	18.14	35	Cluster_31037
592.99	25.71	26.26	35	Cluster_10722
593.25	2.19	2.39	35	Cluster_31064
593.32	22.98	23.45	35	Cluster_10726
593.65	25.82	26.23	35	Cluster_10732
593.85	17.88	18.18	35	Cluster_31088
594.82	17.83	18.16	35	Cluster_31121
595.58	20.37	20.59	35	Cluster_31139
595.93	12.33	12.75	35	Cluster_10774
596.57	23.06	23.33	35	Cluster_02569
596.97	15.3	16.05	35	Cluster_10795
597.35	15.22	15.4	35	Cluster_31203
597.83	17.83	18.33	35	Cluster_31209
598.33	20.51	21.04	35	Cluster_31230
598.53	17.83	18.07	35	Cluster_02577
598.81	17.94	18.29	35	Cluster_31251
598.83	32.48	32.99	35	Cluster_31253
599	23.1	23.67	35	Cluster_10828
599.27	8.58	8.97	35	Cluster_31264
599.65	17.81	18.25	35	Cluster_10837
599.75	2.32	2.5	35	Cluster_31274
599.81	32.87	33.27	35	Cluster_02581
600.78	8.6	8.87	35	Cluster_31318
600.91	2.06	2.23	35	Cluster_31325
601.79	23.21	23.77	35	Cluster_31361
602.26	2.13	2.31	35	Cluster_31381
602.28	2.3	2.53	35	Cluster_31382
602.29	8.5	9.02	35	Cluster_02596
602.84	12.46	12.68	35	Cluster_31395
603.65	25.7	26.44	35	Cluster_10882
603.66	8.78	9.66	35	Cluster_10883
603.76	2.05	2.33	35	Cluster_31423
603.99	17.83	18.38	35	Cluster_10887
604.29	12.32	12.54	35	Cluster_10892
604.3	15.35	15.79	35	Cluster_10891
605.04	25.8	26	35	Cluster_31468
605.26	15.24	15.67	35	Cluster_10902
605.63	25.78	26.15	35	Cluster_10911
605.81	23.03	23.47	35	Cluster_31498
605.82	8.38	9.3	35	Cluster_31490
605.87	17.93	18.17	35	Cluster_31494
606.83	8.79	9.21	35	Cluster_31525
606.99	20.47	20.65	35	Cluster_10940
607.24	8.47	8.97	35	Cluster_31544
607.29	12.46	12.74	35	Cluster_31533
607.34	8.37	8.5	35	Cluster_31546
607.77	8.65	9.02	35	Cluster_31555
608.28	8.46	8.65	35	Cluster_31584
608.34	12.4	12.62	35	Cluster_31572
608.85	25.6	25.9	35	Cluster_02631
609	12.45	12.75	35	Cluster_10963
609.62	15.37	15.82	35	Cluster_10968
609.65	25.85	26.07	35	Cluster_10973
609.66	28.65	29.64	35	Cluster_10970
609.7	2.07	2.26	35	Cluster_31624
610.11	25.85	26.21	35	Cluster_02639
610.3	12.45	12.73	35	Cluster_31657
610.78	2.34	2.53	35	Cluster_31666
610.97	25.86	26.37	35	Cluster_10983
611.1	23.22	23.38	35	Cluster_31674
611.27	12.32	12.55	35	Cluster_31682
611.96	15.32	15.79	35	Cluster_11001
611.99	20.41	20.82	35	Cluster_11002
612.3	2.39	2.99	35	Cluster_31723
612.31	17.88	18.29	35	Cluster_31727
612.84	17.83	17.97	35	Cluster_31751
613.68	28.53	28.82	35	Cluster_11029
614.29	15.35	15.46	35	Cluster_11039
614.36	12.31	12.52	35	Cluster_31805
614.61	15.36	15.69	35	Cluster_11041
614.78	8.37	8.72	35	Cluster_31822
615.28	17.96	18.24	35	Cluster_31832
615.36	28.63	28.91	35	Cluster_31840
615.5	25.69	25.99	35	Cluster_00241
615.79	25.86	26.05	35	Cluster_31851
615.8	23.02	23.45	35	Cluster_31847
616.33	12.31	12.73	35	Cluster_02683
616.35	8.54	9.38	35	Cluster_31871
616.64	17.97	18.28	35	Cluster_11074
616.98	22.98	23.45	35	Cluster_11077
617.4	15.21	15.44	35	Cluster_31913
617.52	8.51	8.73	35	Cluster_31918
617.68	20.35	20.74	35	Cluster_11084
618.95	15.43	15.69	35	Cluster_11105
619.04	12.27	12.66	35	Cluster_02700
619.39	17.87	18.1	35	Cluster_31974
619.53	28.45	28.61	35	Cluster_31989
619.84	15.28	15.91	35	Cluster_32001
620.36	22.96	23.35	35	Cluster_11134
620.65	12.35	13.06	35	Cluster_11132
620.66	28.5	28.86	35	Cluster_11135
620.82	25.84	25.94	35	Cluster_32041
620.95	23.09	23.5	35	Cluster_11148
621.6	15.23	15.49	35	Cluster_11153
621.76	18	18.37	35	Cluster_32064
621.83	8.66	9.06	35	Cluster_32067
621.93	15.44	15.74	35	Cluster_11160
622.29	28.63	29.03	35	Cluster_11166
622.9	25.8	25.99	35	Cluster_32099
623.32	2.33	2.55	35	Cluster_32119
623.33	23.21	24.08	35	Cluster_32118
623.84	15.22	15.6	35	Cluster_32135
624.09	25.85	26.35	35	Cluster_32150
624.31	32.45	33.18	35	Cluster_02724
624.8	8.79	9.38	35	Cluster_32177
625.35	22.97	23.21	35	Cluster_11208
625.98	2.29	2.65	35	Cluster_11219
626.3	8.73	8.92	35	Cluster_32214
626.33	20.56	20.87	35	Cluster_11234
626.81	2.09	2.52	35	Cluster_32233
628.35	23.18	23.44	35	Cluster_32303
628.85	18.02	18.26	35	Cluster_32316
628.98	12.26	12.66	35	Cluster_11280
629.31	2.13	2.32	35	Cluster_32329
629.33	20.48	20.74	35	Cluster_32334
629.79	12.47	13.04	35	Cluster_32340
630.02	32.68	33.19	35	Cluster_11296
630.32	2.32	2.66	35	Cluster_32359
630.33	22.99	23.34	35	Cluster_32363
630.67	20.35	20.7	35	Cluster_11304
630.92	8.38	9.07	35	Cluster_00245
631.66	12.31	12.92	35	Cluster_11318
632.39	28.63	28.88	35	Cluster_32427
632.6	23.21	23.51	35	Cluster_32441
632.77	2.34	2.58	35	Cluster_32446
633.55	32.39	32.99	35	Cluster_02766
633.65	20.31	20.6	35	Cluster_11344
633.97	15.32	15.66	35	Cluster_11348
634.61	12.29	12.55	35	Cluster_11357
634.76	2.32	2.52	35	Cluster_32519
634.83	17.87	18.27	35	Cluster_32531
635.31	25.79	26.1	35	Cluster_32549
636.09	23	23.18	35	Cluster_02779
636.33	23.14	23.43	35	Cluster_32582
636.9	28.45	28.91	35	Cluster_00247
637.02	25.68	25.92	35	Cluster_11396
639.82	20.44	20.8	35	Cluster_32718
639.84	17.88	18.12	35	Cluster_32716
639.9	28.53	28.93	35	Cluster_00249
640.56	25.66	26.19	35	Cluster_02816
641.34	2.37	2.5	35	Cluster_32771
641.8	17.96	18.69	35	Cluster_32795
642.82	17.9	18.21	35	Cluster_32830
642.92	22.98	23.17	35	Cluster_32839
643.09	28.62	28.83	35	Cluster_32841
643.7	28.45	28.63	35	Cluster_11506
643.76	8.65	9.5	35	Cluster_32859
643.78	32.69	32.99	35	Cluster_32870
643.86	15.2	15.53	35	Cluster_32868
645.7	28.55	28.82	35	Cluster_00253
645.83	12.3	12.61	35	Cluster_32923
647.11	23	23.39	35	Cluster_32973
648.68	23.19	23.59	35	Cluster_11569
648.77	12.22	12.97	35	Cluster_33020
649	15.27	15.9	35	Cluster_11570
649.25	8.62	9.03	35	Cluster_33036
649.32	25.75	26.38	35	Cluster_33044
649.34	20.37	20.7	35	Cluster_33042
649.85	23.02	23.26	35	Cluster_33064
649.89	17.88	18.07	35	Cluster_33057
650.36	8.43	9.61	35	Cluster_33083
650.99	17.83	18.33	35	Cluster_11598
651.84	2.35	2.99	35	Cluster_33145
652.3	25.74	26.01	35	Cluster_33173
652.34	17.92	18.2	35	Cluster_33163
652.88	20.4	20.63	35	Cluster_33193
653.87	8.69	8.87	35	Cluster_33212
654.01	23.01	23.5	35	Cluster_11650
654.67	20.34	20.51	35	Cluster_11651
654.75	2.21	2.46	35	Cluster_33236
654.85	12.24	12.63	35	Cluster_33235
655.33	2.13	2.46	35	Cluster_33268
655.37	25.8	25.97	35	Cluster_33256
655.86	32.41	32.54	35	Cluster_02889
655.9	25.79	26.21	35	Cluster_33281
656.01	20.39	20.71	35	Cluster_11666
656.09	17.81	18.25	35	Cluster_02892
656.86	15.42	15.62	35	Cluster_33315
657.33	12.3	12.59	35	Cluster_33323
657.65	23.08	23.39	35	Cluster_11689
657.67	15.17	15.35	35	Cluster_11684
657.68	23.15	23.6	35	Cluster_11685
658.02	20.57	20.96	35	Cluster_11692
658.34	8.4	8.89	35	Cluster_33358
658.37	15.35	15.63	35	Cluster_33359
658.59	20.42	20.67	35	Cluster_33367
659.13	20.38	20.89	35	Cluster_00257
659.76	12.41	12.88	35	Cluster_33399
660.38	25.64	26.74	35	Cluster_11731
660.51	12.38	12.68	35	Cluster_02914
660.59	12.31	12.77	35	Cluster_33425
660.62	15.16	15.57	35	Cluster_11726
661.33	23.12	23.61	35	Cluster_11739
661.51	8.6	8.97	35	Cluster_33455
662.08	28.56	28.7	35	Cluster_02931
662.28	12.47	12.84	35	Cluster_33474
662.73	32.92	33.66	35	Cluster_00260
663.01	32.56	32.96	35	Cluster_11767
663.08	23.22	23.39	35	Cluster_33501
663.26	2.16	2.37	35	Cluster_33503
663.32	25.58	25.84	35	Cluster_33512
664.57	15.21	15.51	35	Cluster_33546
664.99	20.45	20.68	35	Cluster_11795
665.01	2.39	2.9	35	Cluster_11791
665.84	2.39	2.71	35	Cluster_33585
665.94	15.32	15.53	35	Cluster_11805
667.68	28.61	29.35	35	Cluster_11840
667.98	8.69	8.96	35	Cluster_11844
668.01	20.32	20.76	35	Cluster_11847
668.25	12.33	12.81	35	Cluster_33650
668.87	12.25	12.52	35	Cluster_33668
669.34	8.44	8.73	35	Cluster_33686
669.35	20.34	20.78	35	Cluster_11867
669.85	32.49	32.95	35	Cluster_02980
670.31	20.41	20.8	35	Cluster_33718
671.31	15.23	15.4	35	Cluster_33750
672.09	32.71	33.32	35	Cluster_02994
672.11	25.69	26.5	35	Cluster_02992
673.12	23	23.15	35	Cluster_33795
673.85	12.47	12.63	35	Cluster_33828
674	32.36	32.62	35	Cluster_11931
674.71	25.74	26.24	35	Cluster_11940
674.88	28.63	28.84	35	Cluster_33854
675.3	15.18	15.51	35	Cluster_33863
675.8	28.63	29.14	35	Cluster_03024
675.82	12.29	12.68	35	Cluster_33865
675.89	22.99	23.36	35	Cluster_33872
676.46	23.03	23.25	35	Cluster_33892
676.59	17.83	18.22	35	Cluster_03030
676.68	15.3	15.55	35	Cluster_11960
677.91	32.88	33.72	35	Cluster_00277
678.34	12.27	12.57	35	Cluster_33956
678.61	20.36	20.95	35	Cluster_03048
679.61	17.82	18.18	35	Cluster_34006
680	23.13	23.54	35	Cluster_12013
680.68	20.34	20.64	35	Cluster_12017
680.91	32.92	33.64	35	Cluster_00279
681.31	17.94	18.13	35	Cluster_12021
681.33	8.4	9.44	35	Cluster_34066
681.67	32.39	32.78	35	Cluster_12033
681.75	12.3	12.79	35	Cluster_34077
682.3	2.13	2.64	35	Cluster_34092
682.33	23.02	23.26	35	Cluster_12042
682.66	28.65	28.95	35	Cluster_12053
683.3	20.37	20.74	35	Cluster_34126
683.85	18	18.91	35	Cluster_34139
684.69	15.37	15.92	35	Cluster_12073
684.88	15.18	15.42	35	Cluster_34193
685.01	17.98	18.09	35	Cluster_12077
685.88	2.17	2.71	35	Cluster_34205
686.02	15.26	15.53	35	Cluster_12085
686.83	23.21	23.55	35	Cluster_03115
686.87	15.23	15.57	35	Cluster_34236
687.79	8.63	8.96	35	Cluster_34259
687.82	12.34	12.67	35	Cluster_03122
688.27	2.13	2.43	35	Cluster_34271
689.83	8.65	9.19	35	Cluster_34300
689.86	17.84	18.14	35	Cluster_34302
690.11	17.83	18.07	35	Cluster_34311
690.68	28.55	28.94	35	Cluster_12135
690.83	12.31	12.49	35	Cluster_34322
690.87	17.94	18.22	35	Cluster_34329
690.92	32.47	32.72	35	Cluster_34335
691.02	32.86	33.3	35	Cluster_12140
691.04	25.85	26.16	35	Cluster_12139
691.08	18.01	18.33	35	Cluster_34336
691.85	12.32	12.68	35	Cluster_34359
692.07	8.46	8.72	35	Cluster_34371
692.09	32.66	32.97	35	Cluster_03165
692.66	22.96	23.77	35	Cluster_12149
693.1	32.54	32.85	35	Cluster_03191
693.34	17.84	18.27	35	Cluster_34411
693.69	23.15	23.36	35	Cluster_12162
694.71	32.51	33.02	35	Cluster_12174
694.88	17.97	18.24	35	Cluster_34442
694.98	28.66	28.95	35	Cluster_12187
695.35	15.28	15.45	35	Cluster_34460
695.61	32.56	32.75	35	Cluster_34466
696.82	2.33	2.47	35	Cluster_34492
696.83	2.39	3.01	35	Cluster_34493
697.03	20.31	20.64	35	Cluster_12212
697.08	32.65	32.81	35	Cluster_34501
697.28	2.14	2.34	35	Cluster_34505
697.34	20.55	21.53	35	Cluster_03214
697.99	23.13	23.41	35	Cluster_12219
698.31	15.39	15.86	35	Cluster_34530
699.41	17.82	18.4	35	Cluster_34557
700.72	28.63	28.77	35	Cluster_12253
700.77	2.19	2.44	35	Cluster_34595
700.89	32.48	32.82	35	Cluster_34600
701.84	15.4	15.65	35	Cluster_34630
702.38	32.4	32.75	35	Cluster_12282
702.86	23.11	23.25	35	Cluster_34666
703.35	8.69	9.34	35	Cluster_34683
703.7	28.54	28.67	35	Cluster_12303
703.84	20.48	20.94	35	Cluster_34692
704.34	17.97	18.41	35	Cluster_34709
706.09	25.65	25.95	35	Cluster_03283
707.1	17.81	18.29	35	Cluster_34777
707.39	8.66	8.92	35	Cluster_34781
707.87	2.22	2.5	35	Cluster_34794
708.06	32.35	32.85	35	Cluster_03322
708.33	25.67	25.95	35	Cluster_03323
709.01	25.64	26.1	35	Cluster_12375
709.06	23.04	23.39	35	Cluster_12370
709.31	8.81	9.12	35	Cluster_34837
709.32	32.85	33.16	35	Cluster_34848
710.27	15.27	15.54	35	Cluster_34892
710.29	15.28	15.49	35	Cluster_34895
710.4	17.87	18.24	35	Cluster_34889
711.72	23.12	23.52	35	Cluster_12401
711.83	25.67	25.99	35	Cluster_03342
711.91	15.4	15.71	35	Cluster_00313
712.03	12.33	12.83	35	Cluster_12409
712.06	32.93	33.45	35	Cluster_12414
712.38	17.92	18.09	35	Cluster_34945
712.73	8.62	10.01	35	Cluster_00319
712.76	28.62	29.08	35	Cluster_12421
713.28	15.16	15.51	35	Cluster_34969
713.39	17.92	18.55	35	Cluster_34970
713.61	28.47	28.71	35	Cluster_03364
714.11	25.67	26.17	35	Cluster_35000
714.34	32.67	33.1	35	Cluster_12440
714.82	15.27	15.73	35	Cluster_35019
715.17	23	23.59	35	Cluster_35029
715.33	12.26	12.56	35	Cluster_03379
715.7	23.12	23.59	35	Cluster_12457
715.81	32.67	32.85	35	Cluster_03380
716.12	28.58	28.82	35	Cluster_03382
716.69	20.36	20.62	35	Cluster_12467
717	12.34	12.96	35	Cluster_12471
717.34	8.61	8.81	35	Cluster_35092
717.39	28.57	29.04	35	Cluster_12481
717.69	20.38	20.71	35	Cluster_12480
717.7	32.68	33.11	35	Cluster_12484
717.72	28.52	28.81	35	Cluster_12488
718.04	25.79	26.07	35	Cluster_12487
718.31	2.29	2.5	35	Cluster_35116
718.82	8.4	8.97	35	Cluster_35128
718.86	20.38	20.87	35	Cluster_35130
719.08	15.16	15.48	35	Cluster_35142
719.31	8.36	8.56	35	Cluster_35143
719.36	12.42	12.77	35	Cluster_12510
719.72	32.72	33.35	35	Cluster_12516
720.55	8.35	8.83	35	Cluster_03419
720.6	15.17	15.79	35	Cluster_03416
720.63	17.9	18.27	35	Cluster_03418
720.81	8.56	8.9	35	Cluster_35179
721.36	15.36	15.53	35	Cluster_12537
721.38	17.97	18.24	35	Cluster_35193
721.92	17.99	18.42	35	Cluster_35214
722.03	32.6	32.87	35	Cluster_35212
722.37	32.78	33.05	35	Cluster_35224
722.39	18.03	18.35	35	Cluster_35220
722.61	28.46	28.71	35	Cluster_03438
722.81	2.33	2.6	35	Cluster_35228
722.86	32.57	32.78	35	Cluster_03445
723.37	32.92	33.07	35	Cluster_35245
723.39	25.79	26.24	35	Cluster_35243
723.69	15.17	15.56	35	Cluster_35246
723.73	8.73	9.29	35	Cluster_00325
723.83	12.47	12.89	35	Cluster_35247
724.27	15.16	15.51	35	Cluster_35261
724.34	32.64	33.04	35	Cluster_35267
725.37	15.26	15.48	35	Cluster_35283
725.38	32.53	32.67	35	Cluster_35294
725.69	8.45	8.81	35	Cluster_12612
725.73	20.45	20.98	35	Cluster_12602
726.05	12.23	12.55	35	Cluster_12615
726.67	15.38	15.81	35	Cluster_12621
726.68	17.83	18.43	35	Cluster_12619
726.7	12.39	12.66	35	Cluster_12622
727.05	25.81	26.21	35	Cluster_12630
727.34	17.89	18.1	35	Cluster_35314
727.68	15.21	15.53	35	Cluster_12643
728.28	8.34	8.73	35	Cluster_35332
729.31	2.31	2.5	35	Cluster_35366
729.34	15.22	15.65	35	Cluster_03504
729.35	23.14	23.67	35	Cluster_35359
729.39	20.55	20.97	35	Cluster_12658
730.03	20.5	20.83	35	Cluster_12665
730.39	17.9	18.29	35	Cluster_35387
730.68	32.75	33.1	35	Cluster_12680
730.9	25.81	25.95	35	Cluster_35404
731.38	20.39	20.96	35	Cluster_35415
731.84	17.87	18.08	35	Cluster_03517
732.3	8.64	9.32	35	Cluster_35430
732.35	15.16	15.49	35	Cluster_12702
732.39	32.3	32.57	35	Cluster_03529
732.69	15.38	16.21	35	Cluster_12704
732.7	32.57	33.48	35	Cluster_12705
733.45	23.01	23.21	35	Cluster_35463
733.92	25.66	26.34	35	Cluster_35481
734.02	15.43	16.05	35	Cluster_12716
734.07	28.64	29.12	35	Cluster_12713
734.32	8.43	8.82	35	Cluster_03564
734.43	12.47	12.67	35	Cluster_35486
734.69	25.62	25.94	35	Cluster_12723
735.34	12.37	12.54	35	Cluster_35524
735.41	22.99	23.43	35	Cluster_35515
735.71	32.76	33.33	35	Cluster_12738
736.23	20.41	20.68	35	Cluster_35536
736.35	15.32	15.57	35	Cluster_35547
736.36	12.33	12.65	35	Cluster_35542
736.54	28.5	28.71	35	Cluster_35546
736.7	28.5	28.99	35	Cluster_12751
737.36	8.48	9.05	35	Cluster_35577
737.81	15.37	15.52	35	Cluster_35591
737.86	12.24	12.49	35	Cluster_03583
737.87	32.69	32.93	35	Cluster_35600
737.91	25.68	26.27	35	Cluster_35588
738.04	32.44	32.71	35	Cluster_12773
738.4	12.36	12.68	35	Cluster_35606
738.7	25.72	26.16	35	Cluster_12780
739.9	20.34	20.47	35	Cluster_35643
740.08	32.27	33.01	35	Cluster_12801
740.12	25.75	26.09	35	Cluster_03607
740.34	23.1	23.63	35	Cluster_35662
740.59	28.49	28.77	35	Cluster_03608
741.38	20.53	20.99	35	Cluster_35680
741.39	28.4	28.65	35	Cluster_12818
742.36	25.85	26.18	35	Cluster_35704
742.61	28.54	28.87	35	Cluster_03621
742.86	20.52	20.86	35	Cluster_35718
743	12.34	12.54	35	Cluster_12834
743.37	25.73	26.41	35	Cluster_12835
743.41	32.39	32.51	35	Cluster_35730
743.43	28.64	28.94	35	Cluster_35726
744.96	32.59	32.84	35	Cluster_35765
745.12	25.67	25.91	35	Cluster_35766
745.33	15.35	15.68	35	Cluster_12860
745.89	20.45	20.77	35	Cluster_35785
746.03	25.67	26.03	35	Cluster_12864
746.38	28.65	28.86	35	Cluster_12881
746.87	25.83	26.02	35	Cluster_03643
747.05	17.96	18.3	35	Cluster_12886
747.96	32.61	32.9	35	Cluster_35829
748.09	28.5	28.85	35	Cluster_03650
748.71	28.41	28.68	35	Cluster_12912
748.89	12.22	12.7	35	Cluster_35848
750	12.26	12.68	35	Cluster_12944
750.05	15.26	15.67	35	Cluster_12942
750.36	32.8	32.99	35	Cluster_12947
751.39	12.47	12.66	35	Cluster_35907
751.42	23.06	23.37	35	Cluster_35911
751.91	20.37	20.64	35	Cluster_35924
752.39	17.83	18.36	35	Cluster_12974
753.4	22.99	23.38	35	Cluster_35965
753.86	12.34	12.94	35	Cluster_35983
754.05	20.49	20.88	35	Cluster_13010
754.37	17.99	18.25	35	Cluster_13008
754.63	23	23.58	35	Cluster_03679
754.86	17.97	18.33	35	Cluster_36007
754.91	8.63	9.08	35	Cluster_36009
755.02	32.45	32.78	35	Cluster_13027
755.14	25.78	26.14	35	Cluster_03683
755.34	15.29	15.56	35	Cluster_13033
755.96	23.14	23.44	35	Cluster_36040
756.22	23.14	23.54	35	Cluster_36048
756.37	20.45	20.83	35	Cluster_13044
757.39	23.09	23.42	35	Cluster_36077
758.59	28.64	29.08	35	Cluster_00337
758.73	20.47	20.64	35	Cluster_36107
758.91	32.28	32.63	35	Cluster_36112
759.32	20.38	20.79	35	Cluster_13090
759.37	12.25	12.64	35	Cluster_36124
759.4	25.58	26.14	35	Cluster_03702
760.09	23.13	23.62	35	Cluster_13108
760.89	17.98	18.3	35	Cluster_36170
761.1	15.34	16	35	Cluster_03707
761.45	32.84	33.16	35	Cluster_13117
761.64	25.84	26.08	35	Cluster_36196
761.68	15.33	16.07	35	Cluster_13118
761.69	17.82	18.49	35	Cluster_13119
761.73	20.57	20.96	35	Cluster_13121
762.15	25.62	25.9	35	Cluster_03718
762.29	28.49	28.66	35	Cluster_36205
762.41	23.1	23.44	35	Cluster_36214
763.37	20.42	20.78	35	Cluster_13146
763.68	15.27	15.46	35	Cluster_13145
764.7	17.96	18.31	35	Cluster_13160
765.14	25.67	25.93	35	Cluster_03736
766.33	32.81	33.39	35	Cluster_13190
766.59	15.34	15.85	35	Cluster_03759
766.63	23.14	23.5	35	Cluster_03761
769	15.4	15.71	35	Cluster_13212
769.01	17.9	18.39	35	Cluster_13216
769.43	28.42	28.96	35	Cluster_36376
769.88	2.27	2.72	35	Cluster_36388
770.07	23.05	23.56	35	Cluster_13229
770.09	28.59	28.99	35	Cluster_03777
770.59	15.33	15.97	35	Cluster_03778
770.78	28.62	29.08	35	Cluster_13245
770.91	25.68	26.16	35	Cluster_36418
771.9	23.16	23.44	35	Cluster_36424
771.93	25.68	26.21	35	Cluster_36435
772.32	28.39	28.69	35	Cluster_36443
773.1	23.14	23.59	35	Cluster_13278
773.89	20.33	20.79	35	Cluster_36477
774.15	23.06	23.26	35	Cluster_36482
774.44	25.85	26.36	35	Cluster_36491
774.83	15.42	15.67	35	Cluster_36500
774.9	23.06	23.27	35	Cluster_36493
774.91	28.39	28.82	35	Cluster_36499
774.92	25.64	25.88	35	Cluster_36495
775.09	25.85	26.07	35	Cluster_13309
775.63	28.53	28.82	35	Cluster_36517
776.12	28.44	28.63	35	Cluster_36527
776.93	25.6	25.84	35	Cluster_36557
777.4	28.46	28.94	35	Cluster_03811
778.34	22.98	23.2	35	Cluster_36589
778.72	25.66	26.29	35	Cluster_13351
778.9	22.98	23.37	35	Cluster_36607
780.3	28.49	28.73	35	Cluster_36632
780.91	15.16	15.54	35	Cluster_36645
781.1	23.13	23.61	35	Cluster_13392
781.37	17.82	18.46	35	Cluster_36652
781.38	28.39	28.62	35	Cluster_36658
781.43	32.45	32.95	35	Cluster_36662
782.08	25.84	26.06	35	Cluster_13405
782.87	17.84	18.21	35	Cluster_36688
782.88	25.65	25.87	35	Cluster_36697
784.46	25.58	26.5	35	Cluster_36728
785.05	25.8	26.21	35	Cluster_13440
785.39	12.22	12.53	35	Cluster_36751
785.62	23.01	23.58	35	Cluster_03854
786.05	25.65	26.14	35	Cluster_13450
786.39	32.26	32.39	35	Cluster_36778
786.6	32.59	32.82	35	Cluster_03865
786.77	32.82	33.38	35	Cluster_13454
786.89	28.48	28.94	35	Cluster_03869
787.16	17.86	18.05	35	Cluster_36784
787.38	32.44	32.71	35	Cluster_36812
787.73	23.14	23.61	35	Cluster_13461
788.4	28.56	28.95	35	Cluster_03880
788.66	8.41	8.97	35	Cluster_03881
788.71	12.25	13.21	35	Cluster_13473
788.76	23.1	23.59	35	Cluster_13476
789.14	17.98	18.29	35	Cluster_03886
789.39	25.69	26.02	35	Cluster_36865
790.14	28.6	28.87	35	Cluster_03893
790.36	32.47	32.69	35	Cluster_13509
790.39	32.33	32.5	35	Cluster_13508
791.04	25.63	26.21	35	Cluster_13517
791.32	20.37	20.7	35	Cluster_36912
792.29	8.79	9.73	35	Cluster_13536
792.84	20.36	20.66	35	Cluster_36942
793.04	25.58	26.17	35	Cluster_13545
793.76	32.82	33.23	35	Cluster_13550
793.94	20.39	21.33	35	Cluster_36973
794.16	28.5	28.62	35	Cluster_36979
794.41	25.83	26.29	35	Cluster_03931
794.75	32.31	32.67	35	Cluster_13563
794.89	28.62	29.27	35	Cluster_03937
795.33	23.1	23.59	35	Cluster_37005
795.93	23.07	23.59	35	Cluster_37023
796.69	25.69	26.07	35	Cluster_13603
797.7	20.56	20.89	35	Cluster_13614
797.91	22.96	23.39	35	Cluster_03961
798.09	32.26	32.54	35	Cluster_13618
798.36	12.37	12.94	35	Cluster_13632
798.89	28.61	28.8	35	Cluster_03964
799.17	25.82	26.25	35	Cluster_37111
799.86	12.37	12.51	35	Cluster_37133
799.87	28.62	28.81	35	Cluster_03981
799.91	32.31	32.66	35	Cluster_03976
799.92	32.65	32.99	35	Cluster_03977
800.38	17.88	18.26	35	Cluster_37139
800.39	17.88	18.22	35	Cluster_37138
801.14	20.45	20.66	35	Cluster_03992
801.71	32.31	32.77	35	Cluster_13663
801.84	2.07	2.21	35	Cluster_37177
802.06	15.16	15.97	35	Cluster_00031
802.82	8.35	8.73	35	Cluster_37200
804.01	23.21	23.79	35	Cluster_13685
804.17	25.65	25.87	35	Cluster_04009
804.34	8.63	8.78	35	Cluster_13691
804.69	23.21	23.43	35	Cluster_37249
804.92	25.62	25.85	35	Cluster_37265
806.15	15.29	15.58	35	Cluster_04021
806.69	8.69	9.98	35	Cluster_13722
807.37	17.83	18.14	35	Cluster_13727
807.39	20.46	20.96	35	Cluster_37331
807.89	20.47	20.6	35	Cluster_37340
808.93	28.39	28.72	35	Cluster_04036
808.94	17.96	18.17	35	Cluster_37372
809.42	8.56	9	35	Cluster_37385
809.43	23.02	23.44	35	Cluster_37383
809.93	20.54	20.88	35	Cluster_37396
810.43	20.3	20.64	35	Cluster_04045
811.49	18.03	18.74	35	Cluster_37433
811.59	15.17	15.43	35	Cluster_00037
811.69	25.65	26.01	35	Cluster_13784
811.94	28.61	29.16	35	Cluster_37448
812.45	28.61	28.9	35	Cluster_37461
812.8	23.21	23.61	35	Cluster_00349
812.81	25.79	26.74	35	Cluster_00350
812.9	20.45	20.69	35	Cluster_37466
813.42	17.99	18.32	35	Cluster_37475
815.18	25.64	25.92	35	Cluster_04075
816.65	28.47	28.61	35	Cluster_37549
817.25	17.88	18.25	35	Cluster_37557
817.9	25.84	26.06	35	Cluster_37575
819.06	23.01	23.58	35	Cluster_13898
819.92	20.35	20.79	35	Cluster_37606
820.74	15.16	15.45	35	Cluster_13918
820.89	8.8	9.28	35	Cluster_37625
821.39	25.63	26.05	35	Cluster_13926
821.43	12.35	12.84	35	Cluster_37636
821.75	28.46	28.82	35	Cluster_13932
822.13	20.47	20.67	35	Cluster_04114
823.71	25.7	25.99	35	Cluster_13956
824.44	23.21	23.71	35	Cluster_37696
826.36	20.44	20.93	35	Cluster_37747
827.42	28.63	28.86	35	Cluster_37778
828.17	32.84	34.19	35	Cluster_04156
828.43	15.27	15.75	35	Cluster_37802
828.91	25.82	26.47	35	Cluster_37810
828.92	32.81	34.25	35	Cluster_37815
832.94	20.36	20.5	35	Cluster_37884
833.13	15.25	15.52	35	Cluster_04200
833.45	28.63	29.18	35	Cluster_37897
833.66	32.79	33.91	35	Cluster_04205
835.37	20.47	20.84	35	Cluster_37933
835.43	28.59	28.72	35	Cluster_37937
835.92	32.55	33.64	35	Cluster_04224
835.94	17.88	18.23	35	Cluster_37946
837.63	25.83	26.16	35	Cluster_04236
837.66	32.84	34.01	35	Cluster_04237
838.91	25.65	25.94	35	Cluster_04247
839.17	12.46	13.22	35	Cluster_38008
839.42	15.37	15.68	35	Cluster_38013
839.76	25.62	25.98	35	Cluster_14109
839.87	2.32	2.77	35	Cluster_38027
839.94	23.1	23.34	35	Cluster_38035
841.09	28.54	28.69	35	Cluster_14130
841.66	32.59	33.02	35	Cluster_04277
841.9	20.35	20.7	35	Cluster_04270
842.05	12.39	12.67	35	Cluster_14133
842.4	25.59	25.98	35	Cluster_38082
842.93	20.33	20.9	35	Cluster_38095
843.15	32.9	33.73	35	Cluster_04285
843.17	23.23	23.52	35	Cluster_38098
843.91	18	18.36	35	Cluster_38115
843.92	28.39	28.51	35	Cluster_38116
843.93	32.67	33.03	35	Cluster_04290
844.62	25.59	26.29	35	Cluster_04299
845.7	28.51	28.71	35	Cluster_04322
845.73	20.33	20.74	35	Cluster_14167
845.91	25.83	26.27	35	Cluster_04324
846.17	25.71	26.26	35	Cluster_04326
846.65	32.61	33.22	35	Cluster_38171
846.7	15.27	15.66	35	Cluster_14178
847.12	17.82	18.09	35	Cluster_14184
847.41	20.38	20.6	35	Cluster_38191
847.97	28.62	28.81	35	Cluster_38213
848.03	28.51	28.73	35	Cluster_38215
849.39	8.73	8.98	35	Cluster_04359
849.45	15.34	15.6	35	Cluster_38234
849.67	28.62	29.03	35	Cluster_38239
849.79	32.36	33.05	35	Cluster_14203
849.91	18.01	18.35	35	Cluster_04368
849.92	12.36	12.59	35	Cluster_04369
849.95	15.26	15.86	35	Cluster_38247
850.91	20.48	20.72	35	Cluster_38272
851.38	20.32	20.58	35	Cluster_04388
851.46	12.38	13.12	35	Cluster_38292
851.93	15.24	15.41	35	Cluster_38300
852.4	20.31	20.7	35	Cluster_04396
852.65	25.83	27.07	35	Cluster_04395
853.14	28.44	28.78	35	Cluster_38328
853.93	20.44	20.86	35	Cluster_38356
855.78	28.44	28.73	35	Cluster_14238
855.86	32.35	32.67	35	Cluster_38399
857.38	8.72	9.39	35	Cluster_14265
858.06	23.22	23.93	35	Cluster_14266
858.14	20.51	20.66	35	Cluster_14268
858.41	32.74	33.31	35	Cluster_38484
858.95	28.62	28.75	35	Cluster_38492
859.41	15.36	15.89	35	Cluster_38499
859.9	32.43	32.75	35	Cluster_38518
859.91	32.65	33.1	35	Cluster_04476
860.4	20.35	20.56	35	Cluster_38529
860.45	15.43	16.52	35	Cluster_38540
861.07	25.66	25.88	35	Cluster_14285
861.15	32.79	32.99	35	Cluster_04496
861.41	28.47	28.63	35	Cluster_04500
861.42	18.01	18.72	35	Cluster_38564
861.47	20.47	20.73	35	Cluster_38565
861.9	20.39	20.77	35	Cluster_38575
862.15	23.1	23.37	35	Cluster_14295
862.89	32.41	33.21	35	Cluster_04506
862.93	20.45	20.76	35	Cluster_38598
863.41	28.45	28.72	35	Cluster_38604
863.95	32.93	33.17	35	Cluster_38617
864.1	23.03	23.55	35	Cluster_14309
864.4	28.44	28.72	35	Cluster_04530
864.9	28.45	28.72	35	Cluster_04543
864.92	20.34	20.93	35	Cluster_38635
865.43	23	23.35	35	Cluster_14320
865.77	28.65	28.91	35	Cluster_14324
865.86	18.01	18.27	35	Cluster_38655
866.39	32.67	33.17	35	Cluster_38670
869.46	17.88	18.31	35	Cluster_14355
869.79	28.45	28.91	35	Cluster_14365
870.13	23.08	23.42	35	Cluster_14367
871.13	28.65	28.78	35	Cluster_38755
871.43	25.75	25.9	35	Cluster_38773
871.86	2.38	2.82	35	Cluster_38779
872.13	32.63	32.97	35	Cluster_14397
872.43	28.46	28.63	35	Cluster_38804
872.94	12.29	12.73	35	Cluster_38810
873.02	17.82	18.38	35	Cluster_38812
873.09	28.63	28.93	35	Cluster_14404
874.44	17.83	18.27	35	Cluster_14421
875.46	32.37	32.69	35	Cluster_14427
876.8	32.77	33.39	35	Cluster_14444
877.12	28.51	28.75	35	Cluster_14451
878.76	20.51	20.96	35	Cluster_14465
878.97	28.39	28.58	35	Cluster_38935
879.17	25.71	26.23	35	Cluster_14474
880.11	12.3	12.81	35	Cluster_14479
880.16	32.53	33.47	35	Cluster_14481
880.89	15.3	15.8	35	Cluster_38968
881.07	23.16	23.62	35	Cluster_14491
881.43	2.34	2.76	35	Cluster_38970
882.11	17.85	18.12	35	Cluster_14502
882.92	20.46	20.58	35	Cluster_39021
882.95	15.44	15.77	35	Cluster_39024
883.14	32.82	33.47	35	Cluster_14521
884.91	20.54	20.75	35	Cluster_39052
885.93	22.97	23.36	35	Cluster_39064
886.49	28.51	28.79	35	Cluster_14559
886.73	23.06	23.81	35	Cluster_14561
886.97	15.18	15.38	35	Cluster_39101
887.82	32.3	33.11	35	Cluster_14570
888.72	15.43	15.71	35	Cluster_39127
888.97	25.83	26.27	35	Cluster_39140
889.19	32.58	32.87	35	Cluster_04790
889.72	28.6	28.88	35	Cluster_04794
890.03	2.38	2.6	35	Cluster_39153
890.16	8.78	10	35	Cluster_04798
891.44	17.89	18.17	35	Cluster_14596
892.98	23	23.61	35	Cluster_39221
893.39	12.44	12.71	35	Cluster_39228
893.92	15.25	15.52	35	Cluster_39236
894.41	12.41	13.29	35	Cluster_04835
894.75	17.83	18.28	35	Cluster_14621
894.93	28.52	28.83	35	Cluster_04849
894.95	15.34	16	35	Cluster_39265
895.26	22.99	23.38	35	Cluster_04853
895.71	32.39	33.05	35	Cluster_04858
895.97	23.15	23.38	35	Cluster_39276
896.2	20.49	20.98	35	Cluster_04861
896.76	22.98	23.2	35	Cluster_14640
896.82	32.53	32.94	35	Cluster_14638
897.92	18.01	18.39	35	Cluster_39307
897.96	32.74	33.04	35	Cluster_39315
898.97	17.83	18.2	35	Cluster_39331
899.12	28.39	28.75	35	Cluster_14668
899.44	20.32	20.65	35	Cluster_14670
900.92	23	23.16	35	Cluster_39385
900.98	17.97	18.22	35	Cluster_39374
901.2	28.41	29.1	35	Cluster_04900
901.95	32.4	32.94	35	Cluster_04908
902.8	23.21	23.87	35	Cluster_14688
903.12	25.78	26.09	35	Cluster_14694
904.47	32.51	33.37	35	Cluster_14723
904.74	22.99	23.15	35	Cluster_04930
905.42	15.16	15.66	35	Cluster_39456
905.93	15.28	15.45	35	Cluster_39469
906.44	28.51	28.72	35	Cluster_04949
907.14	20.48	21.81	35	Cluster_14740
907.38	15.24	15.48	35	Cluster_39484
907.45	17.87	18.28	35	Cluster_39479
907.79	20.41	20.63	35	Cluster_14748
907.9	12.26	12.56	35	Cluster_39489
907.95	32.73	32.9	35	Cluster_39492
908.47	23.18	23.66	35	Cluster_14755
908.68	25.78	26.5	35	Cluster_04964
909.45	20.4	20.67	35	Cluster_14761
910.12	28.45	28.7	35	Cluster_39518
911.18	28.42	28.96	35	Cluster_39552
911.44	32.42	32.75	35	Cluster_04971
911.67	23.14	23.34	35	Cluster_39559
911.93	28.42	28.71	35	Cluster_39569
912.46	17.96	18.55	35	Cluster_00386
913.66	22.98	23.38	35	Cluster_04976
913.93	15.39	15.7	35	Cluster_39594
914.51	32.48	32.72	35	Cluster_39606
914.81	25.85	26.18	35	Cluster_14820
915.16	32.82	33.33	35	Cluster_14824
916.87	17.82	18.29	35	Cluster_00390
916.93	15.21	15.92	35	Cluster_39656
917.14	32.36	33.27	35	Cluster_14851
918.12	20.4	20.8	35	Cluster_14865
918.81	32.66	33.1	35	Cluster_14867
920.06	17.95	18.29	35	Cluster_00398
920.87	22.97	23.22	35	Cluster_00399
920.96	32.42	33.1	35	Cluster_05006
921.11	2.2	2.45	35	Cluster_14892
921.22	23.18	24.69	35	Cluster_05003
922.77	8.78	8.89	35	Cluster_14912
922.93	15.19	15.38	35	Cluster_39775
923.15	25.7	25.95	35	Cluster_14922
923.46	32.62	32.83	35	Cluster_14936
923.86	12.4	12.74	35	Cluster_39779
924.05	17.88	18.26	35	Cluster_00402
924.15	25.72	25.95	35	Cluster_14946
924.46	28.55	29.14	35	Cluster_39789
924.47	32.49	33.29	35	Cluster_14951
925.46	22.98	23.27	35	Cluster_39811
925.52	20.46	20.68	35	Cluster_39809
925.96	32.3	32.79	35	Cluster_05018
926.95	17.83	18.05	35	Cluster_39827
927.76	2.04	2.21	35	Cluster_39854
927.98	20.32	20.67	35	Cluster_39850
927.99	25.76	26.22	35	Cluster_39841
928.44	8.34	8.83	35	Cluster_39864
928.48	20.33	20.45	35	Cluster_39862
929.7	32.39	32.56	35	Cluster_39891
929.79	32.41	33.16	35	Cluster_15013
929.83	25.75	25.95	35	Cluster_39881
930.15	28.4	28.71	35	Cluster_15016
931.44	32.47	33.26	35	Cluster_15045
931.45	20.38	20.61	35	Cluster_39926
932.46	32.26	32.76	35	Cluster_15065
932.47	32.69	33.3	35	Cluster_15055
933.44	28.65	29.7	35	Cluster_39958
934.47	32.53	32.85	35	Cluster_15087
935.76	2.23	2.46	35	Cluster_15106
936.1	32.52	33.24	35	Cluster_15111
937.46	17.83	18.25	35	Cluster_15150
937.8	25.6	25.95	35	Cluster_15152
938.02	15.35	15.87	35	Cluster_40016
938.14	28.4	28.73	35	Cluster_15157
938.44	17.95	18.09	35	Cluster_40037
938.76	32.49	33.04	35	Cluster_15162
939.15	23.06	23.37	35	Cluster_15165
939.46	32.75	33.06	35	Cluster_15173
939.67	23.2	23.42	35	Cluster_40068
940.19	20.33	20.66	35	Cluster_40067
942.48	25.65	25.86	35	Cluster_40107
942.77	17.86	18.09	35	Cluster_15218
943.1	32.53	33.21	35	Cluster_15226
943.99	28.66	29.04	35	Cluster_05068
944.09	32.48	32.7	35	Cluster_15234
944.17	20.32	20.62	35	Cluster_05071
945	20.34	20.68	35	Cluster_40147
945.57	20.34	20.46	35	Cluster_40151
946.26	28.62	29.19	35	Cluster_05079
947.47	25.61	26.32	35	Cluster_15266
948.46	25.61	25.91	35	Cluster_15288
948.76	2.04	2.18	35	Cluster_40183
949.3	28.53	28.91	35	Cluster_40192
949.48	22.98	23.3	35	Cluster_15306
949.51	15.38	15.81	35	Cluster_40187
949.78	20.39	20.66	35	Cluster_15305
950.78	28.4	28.73	35	Cluster_15323
950.96	25.77	25.93	35	Cluster_40216
953.74	25.68	26.12	35	Cluster_05124
954.96	20.36	20.77	35	Cluster_40265
955.5	22.98	23.18	35	Cluster_15397
956.13	23.21	23.78	35	Cluster_15408
956.14	20.36	20.64	35	Cluster_15416
956.49	20.5	20.92	35	Cluster_15417
957.84	32.3	32.8	35	Cluster_15438
959.99	28.53	28.71	35	Cluster_40309
960	15.37	15.78	35	Cluster_40311
960.8	25.78	26.56	35	Cluster_15471
961.11	23.22	23.6	35	Cluster_15480
961.21	17.92	18.44	35	Cluster_05151
962.12	20.39	21.12	35	Cluster_15491
962.47	25.67	25.97	35	Cluster_15500
963.14	20.4	21.06	35	Cluster_15508
963.26	28.65	28.81	35	Cluster_05160
963.58	28.39	28.63	35	Cluster_40353
964.21	25.68	26.04	35	Cluster_40354
964.46	28.62	28.85	35	Cluster_15528
966.41	2.13	2.26	35	Cluster_40386
966.83	25.83	26	35	Cluster_15562
968.14	25.79	26.22	35	Cluster_15581
969.15	28.49	28.77	35	Cluster_15584
969.5	18.02	18.49	35	Cluster_40422
970.82	20.4	20.66	35	Cluster_15611
970.94	32.87	33.11	35	Cluster_40446
971.14	22.98	23.61	35	Cluster_15612
971.5	15.27	15.77	35	Cluster_40441
971.6	15.41	15.63	35	Cluster_40462
971.82	28.48	28.82	35	Cluster_15617
972.48	25.59	25.93	35	Cluster_15634
972.51	23.03	23.6	35	Cluster_40464
973.43	17.85	18.38	35	Cluster_15638
974.46	25.67	26.09	35	Cluster_15656
975.13	17.89	18.71	35	Cluster_00073
975.18	23.19	23.54	35	Cluster_15664
975.49	32.47	33.17	35	Cluster_15667
975.75	22.99	23.36	35	Cluster_05211
976.43	15.23	15.5	35	Cluster_15683
977.82	22.98	23.59	35	Cluster_15704
977.98	17.81	18.13	35	Cluster_40531
978.49	17.81	18.05	35	Cluster_40536
978.51	20.41	20.63	35	Cluster_15707
979.15	28.49	28.82	35	Cluster_15710
979.44	15.32	15.73	35	Cluster_40543
980.24	20.56	21.08	35	Cluster_05226
981.46	28.49	28.73	35	Cluster_15741
983	32.39	32.81	35	Cluster_40602
983.29	23.04	23.22	35	Cluster_05241
984.14	28.49	28.83	35	Cluster_15783
988.71	15.34	15.81	35	Cluster_40665
989.15	25.6	26.03	35	Cluster_15837
990.17	25.82	26.02	35	Cluster_15849
990.43	15.19	15.33	35	Cluster_40698
991.16	28.63	28.88	35	Cluster_15864
992.82	23.05	23.26	35	Cluster_15885
993.18	28.57	29.26	35	Cluster_15889
993.69	32.43	33.56	35	Cluster_00084
993.81	28.5	28.77	35	Cluster_15894
993.82	25.66	26.25	35	Cluster_15900
994.02	32.43	33.17	35	Cluster_00088
994.15	28.51	29.01	35	Cluster_15902
994.51	32.52	32.95	35	Cluster_40754
995.01	23.13	23.82	35	Cluster_05279
996.17	23.02	23.35	35	Cluster_15929
998.53	32.77	33.07	35	Cluster_40823
998.57	28.39	28.66	35	Cluster_40820
999.14	25.75	26.05	35	Cluster_15970
1000.01	32.46	32.89	35	Cluster_40859
1000.82	22.98	23.26	35	Cluster_15989
[truncated: 248 more rows]

## Sheet: Pass 7-11 inclusion list 4
MS Mass	Start (min)	End (min)	Norm CE	name
[truncated: 1,997 more rows]

[truncated: 6 more sheets: Pass 7-11 inclusion list 5, Pass 7-11 inclusion list 6, Pass 7-11 inclusion list 7, Pass 7-11 inclusion list 8, Pass 7-11 inclusion list 9, Pass 7-11 inclusion list 10]
